# Supplementary material for: The cholesterol transporter NPC1 is essential for epigenetic regulation and maturation of oligodendrocyte lineage cells
Source: Nat Commun. 2023 Jul 5;14:3964. doi: 10.1038/s41467-023-39733-6 (PMC10322873; doi:10.1038/s41467-023-39733-6)
Supplement: Supplementary file 4 — Supplementary Data 1 [file 41467_2023_39733_MOESM4_ESM.xlsx]

## Sheet: DE genes OPC
Gene	Log2FC	Adj. p-value
Mbp	-1.70033	0
Mobp	-1.15093	4.02646e-275
Plp1	-0.959248	3.0971e-288
1700044C05Rik	-0.882154	7.3204e-106
mt-Atp6	-0.839766	9.67018e-119
Mag	-0.806059	3.70458e-209
Pdlim2	-0.764827	4.52134e-206
Gamt	-0.740035	1.96703e-266
Cnp	-0.731664	1.83278e-283
Mog	-0.708536	4.09981e-111
mt-Co2	-0.696587	1.48669e-83
Pf4	-0.69086	2.92817e-122
Mal	-0.673934	1.28458e-233
mt-Cytb	-0.671173	9.52381e-78
Prr18	-0.663178	1.4442e-264
Nkx6-2	-0.653937	5.1049e-196
Tmem141	-0.640057	5.35557e-227
Fth1	-0.607314	2.49888e-148
mt-Nd1	-0.596948	2.00036e-67
mt-Nd2	-0.586614	4.29969e-72
Ppp1r14a	-0.583971	1.10908e-198
Gjc2	-0.581402	1.71306e-171
Cldn11	-0.569749	4.1383e-258
4930542C12Rik	-0.56703	1.9378e-81
Ermn	-0.544422	6.82499e-102
mt-Nd3	-0.54319	1.14988e-67
Olig1	-0.540842	5.78561e-281
mt-Nd4	-0.540566	4.43672e-51
mt-Co1	-0.538394	4.66165e-49
Gm15611	-0.526431	2.07968e-118
Tmem125	-0.520121	4.28946e-192
mt-Atp8	-0.514492	5.25938e-89
Gm37401	-0.50493	5.02098e-173
Bhlha9	-0.502243	9.6971e-83
Lyz2	0.688461	1.16252e-163
1700128A07Rik	0.67705	1.19647e-160
Galntl6	0.660913	4.51947e-159
Cntnap2	0.573899	4.31203e-145
Cntn5	0.573835	3.74105e-137
Tenm2	0.567035	5.75127e-118
Kcnip4	0.561731	1.29498e-98
Epha6	0.555208	3.52452e-152
Mgat4c	0.538528	2.58824e-100
Hs6st3	0.538128	5.3566e-147
Lingo2	0.538018	8.15735e-98
Dpp10	0.529204	2.30543e-120
Syt1	0.515139	2.17901e-130
Nrg1	0.514081	8.51222e-135

## Sheet: DE genes Immature Oligo
Gene	Log2FC	Adj. p-value
Fcnaos	-2.15	0
Rnf220	-2.14	0
Mobp	-2.13	0
Mbp	-2.06	0
Sytl2	-2.05	0
Rras2	-1.99	0
Mag	-1.97	0
Cpox	-1.95	0
Sema6a	-1.94	0
Tmeff2	-1.94	0
Eml1	-1.93	0
Gm15912	-1.92	0
Cnksr3	-1.91	0
Plekha1	-1.91	0
Man1a	-1.86	0
Snx15	-1.85	0
Cemip2	-1.85	0
Ubl3	-1.83	0
Fam214a	-1.83	0
9630013A20Rik	-1.83	0
Creb5	-1.82	0
Kndc1	-1.82	0
Smad7	-1.8	0
Ctps	-1.79	0
Tppp	-1.79	0
Colec11	-1.78	0
Il23a	-1.77	0
Tmed1	-1.77	0
Tmem141	-1.77	0
Sema4d	-1.77	0
Reep5	-1.76	0
Nckap5	-1.76	0
Add1	-1.76	0
Secisbp2l	-1.75	0
Slc22a21	-1.74	0
Ephb1	-1.73	0
Dubr	-1.71	0
Tmem163	-1.71	0
Nfasc	-1.71	0
Plp1	-1.7	0
Tti2	-1.7	0
Gsto1	-1.7	0
Sox2ot	-1.7	0
Ddr1	-1.7	0
Tmem125	-1.7	0
Gipc1	-1.69	0
March8	-1.69	0
Sema4f	-1.69	0
Gjc2	-1.69	0
Dcbld2	-1.67	0
Slc12a2	-1.65	0
Gab3	-1.65	0
2610035D17Rik	-1.64	0
Myo1d	-1.64	0
1700063D05Rik	-1.63	0
Gm13883	-1.63	0
Abca2	-1.62	0
Bace1	-1.62	0
Rap1a	-1.62	0
Phc1	-1.62	0
Tjap1	-1.62	0
Sh3gl3	-1.61	0
Tspan2	-1.61	0
Tmem159	-1.61	0
Gas7	-1.6	0
4930417H01Rik	-1.6	0
Gm42413	-1.6	0
Ankrd23	-1.59	0
Fam107b	-1.59	0
Specc1	-1.59	0
Pcyt2	-1.59	0
AB124611	-1.59	0
Dnajb2	-1.59	0
Kirrel3	-1.58	0
Tnnt2	-1.58	0
Relt	-1.57	0
Vps37a	-1.57	0
Ankrd39	-1.56	0
Gm49042	-1.56	0
Tmprss5	-1.56	0
Capn5	-1.56	0
4933400F21Rik	-1.55	0
Gm30984	-1.53	0
Fbxo32	-1.53	0
Arpc1b	-1.53	0
Dhcr24	-1.53	0
Llgl1	-1.53	0
9630041A04Rik	-1.52	0
Fkbp9	-1.52	0
Pdgfa	-1.52	0
Rybp	-1.51	0
Ninj1	-1.51	0
3110045C21Rik	-1.51	0
Map7	-1.5	0
Nfe2l3	-1.5	0
Pik3r3	-1.48	0
Gm10143	-1.48	0
Peli1	-1.48	0
Cldn11	-1.48	0
Ppp1r17	-1.48	0
Gm11548	-1.47	0
Fen1	-1.47	0
Pkmyt1	-1.47	0
Elovl7	-1.46	0
Fkbp14	-1.46	0
4930461C15Rik	-1.46	0
Rap2a	-1.46	0
Gm42439	-1.46	0
Gm43915	-1.46	0
Aspdh	-1.45	0
Gm49974	-1.45	0
Exog	-1.45	0
Ankrd2	-1.45	0
B3gnt9	-1.45	0
Gm4221	-1.44	0
Trim13	-1.44	0
Onecut2	-1.44	0
Klhl2	-1.44	0
Parm1	-1.44	0
Aatk	-1.44	0
2210011C24Rik	-1.44	0
Gm10277	-1.43	0
Tspan9	-1.42	0
Pcdh17	-1.42	0
Carmil1	-1.42	0
Arf4	-1.42	0
Sbk3	-1.42	0
Gm49475	-1.41	0
Gm29681	-1.41	0
Fignl2	-1.4	0
Hid1	-1.39	0
Kmt5a	-1.39	0
Mapre2	-1.38	0
Gm45345	-1.38	0
Rcvrn	-1.37	0
Frmd8	-1.37	0
Gm42695	-1.37	0
Dnmt3c	-1.36	0
Siah2	-1.36	0
Nkain2	-1.36	0
Gm9936	-1.36	0
Kcnj12	-1.35	0
Gm15688	-1.35	0
Btbd16	-1.35	0
Gm5751	-1.35	0
Jmy	-1.34	0
Gm33206	-1.34	0
Ear2	-1.34	0
2810432F15Rik	-1.34	0
Efnb3	-1.34	0
Mvd	-1.34	0
Alox5	-1.34	0
Smurf1	-1.33	0
Ccl1	-1.33	0
Col20a1	-1.33	0
Pde7a	-1.33	0
Anxa4	-1.33	0
Lss	-1.33	0
A530053M12Rik	-1.33	0
Gm45096	-1.33	0
Ugt8a	-1.33	0
Kirrel3os	-1.32	0
4930483K19Rik	-1.32	0
Tmod2	-1.32	0
Abr	-1.31	0
Fcna	-1.31	0
Tbc1d32	-1.31	0
S1pr5	-1.31	0
Gm16068	-1.31	0
Cdk19	-1.31	0
Mmp8	-1.3	0
Plcl1	-1.3	0
1700067K01Rik	-1.3	0
Gm26766	-1.3	0
Dazap1	-1.3	0
Gm45615	-1.3	0
Ipo13	-1.29	0
Zfp101	-1.29	0
Abl1	-1.28	0
Fgfr2	-1.28	0
Gm16093	-1.28	0
Phlpp1	-1.28	0
Micall1	-1.28	0
Nacad	-1.28	0
Shisa4	-1.28	0
Ly6g6d	-1.27	0
1700042O10Rik	-1.27	0
Zfp536	-1.27	0
Sbf1	-1.27	0
Tspan15	-1.27	0
Gm5095	-1.27	0
Gm16596	-1.27	0
Gm40438	-1.27	0
D430041D05Rik	-1.27	0
Perm1	-1.27	0
Sppl2b	-1.26	0
1700030C12Rik	-1.26	0
Mob3b	-1.26	0
Ccnyl1	-1.26	0
Prok1	-1.26	0
Ypel2	-1.26	0
Gm4651	-1.26	0
Gm49313	-1.26	0
Gm48342	-1.26	0
Coro2b	-1.25	0
Gm42596	-1.25	0
Gm20515	-1.25	0
E130308A19Rik	-1.25	0
Ovol1	-1.25	0
Tssc4	-1.25	0
Arhgef28	-1.25	0
Satl1	-1.25	0
Tcf7l2	-1.25	0
Gm49012	-1.25	0
Tmem98	-1.25	0
Usp39	-1.24	0
Cldn14	-1.24	0
Sis	-1.24	0
C630043F03Rik	-1.24	0
Atat1	-1.24	0
Gm4419	-1.24	0
Clic4	-1.24	0
Gm37494	-1.24	0
Elovl1	-1.23	0
Tubb4a	-1.23	0
1700024B05Rik	-1.23	0
Lrrc69	-1.23	0
Gm26834	-1.23	0
Map4k4	-1.23	0
Bace2	-1.23	0
Zdhhc9	-1.23	0
Otud7b	-1.23	0
Ywhaq	-1.23	0
Gm43848	-1.23	0
Srpk1	-1.22	0
Sema4a	-1.22	0
B930059L03Rik	-1.22	0
Ccnjl	-1.22	0
1810041H14Rik	-1.22	0
Asic3	-1.22	0
Lpar1	-1.22	0
Fancf	-1.22	0
Gm17089	-1.21	0
Fv1	-1.21	0
Gm10564	-1.21	0
Idh1	-1.21	0
Syde2	-1.21	0
Erf	-1.21	0
5930403N24Rik	-1.21	0
Gm31747	-1.21	0
Tmem151a	-1.21	0
Xrcc3	-1.21	0
Gsn	-1.2	0
Arhgef10	-1.2	0
Gm9752	-1.2	0
Gm42839	-1.2	0
Fscn1	-1.2	0
Gm50330	-1.2	0
Gm10538	-1.2	0
Trim59	-1.2	0
Fah	-1.2	0
Usp22	-1.19	0
Ccdc163	-1.19	0
Acat2	-1.19	0
Gpr37	-1.19	0
Gm11274	-1.19	0
Ldlrap1	-1.19	0
Dusp16	-1.19	0
Esrp1	-1.19	0
Rnf122	-1.18	0
Hormad1	-1.18	0
Gm36328	-1.18	0
Prom1	-1.17	0
Vmn2r4	-1.17	0
Slc30a4	-1.17	0
St18	-1.17	0
Ehd1	-1.17	0
Gm14565	-1.17	0
Myo6	-1.17	0
2310074N15Rik	-1.17	0
Ddc	-1.16	0
Wdr91	-1.16	0
Auts2	-1.16	0
Csad	-1.16	0
Snx18	-1.16	0
Gm29325	-1.16	0
Abhd17b	-1.16	0
4930478M13Rik	-1.16	0
Hsd17b7	-1.16	0
Gm49066	-1.15	0
Pacs2	-1.15	0
Gm40923	-1.15	0
Dusp15	-1.15	0
Gm47271	-1.15	0
Sept4	-1.15	0
Casr	-1.15	0
Baz2b	-1.15	0
Samd4b	-1.15	0
Csmd2os	-1.15	0
Slk	-1.14	0
Frmd4b	-1.14	0
Gm2721	-1.14	0
Fhl3	-1.14	0
Slc12a3	-1.14	0
4930455J16Rik	-1.14	0
Gm27200	-1.14	0
Ccser2	-1.14	0
Rab33a	-1.14	0
Glp2r	-1.13	0
Serpine3	-1.13	0
Tmem182	-1.13	0
4930426I24Rik	-1.13	0
E030018B13Rik	-1.13	0
Qrfp	-1.13	0
Ifnk	-1.13	0
Wfikkn1	-1.13	0
Trpv1	-1.12	0
Bach2	-1.12	0
Erg28	-1.12	0
Fmnl2	-1.12	0
Trim36	-1.12	0
Cysrt1	-1.12	0
Fdps	-1.12	0
Olfr1423	-1.12	0
Jam3	-1.12	0
Galnt12	-1.12	0
Dip2b	-1.12	0
Wfdc10	-1.11	0
Josd2	-1.11	0
Dmrta1	-1.11	0
Ldlr	-1.11	0
4930563F08Rik	-1.11	0
Sytl5	-1.11	0
Txndc2	-1.11	0
Fpgt	-1.11	0
Gm34388	-1.1	0
Tnni1	-1.1	0
Smim40	-1.1	0
Mvk	-1.1	0
Ptpn11	-1.1	0
Ell2	-1.1	0
Gamt	-1.1	0
Igsf3	-1.09	0
Taldo1	-1.09	0
Mms19	-1.09	0
Pzp	-1.09	0
Mog	-1.09	0
Fnta	-1.09	0
Jakmip3	-1.09	0
Mapk8ip1	-1.09	0
Zbtb1	-1.09	0
Gm28592	-1.09	0
Gm2822	-1.08	0
Mcam	-1.08	0
4930445N18Rik	-1.08	0
Cntn1	-1.08	0
Ints6	-1.08	0
Gm26760	-1.08	0
Plekhn1	-1.08	0
Phlda3	-1.08	0
Lgi3	-1.07	0
Cnp	-1.07	0
Gm50130	-1.07	0
G2e3	-1.07	0
Gm26531	-1.07	0
Gm12145	-1.07	0
Cyp51	-1.07	0
Tex22	-1.06	0
E330034G19Rik	-1.06	0
Myo18a	-1.06	0
Cep72	-1.06	0
Accsl	-1.06	0
Ablim2	-1.06	0
Hmgb4	-1.06	0
Gm10373	-1.06	0
Prima1	-1.06	0
Pkp4	-1.06	0
Gm41318	-1.06	0
1700016D06Rik	-1.06	0
Rictor	-1.06	0
Lzts2	-1.06	0
Gm15853	-1.05	0
Ccdc89	-1.05	0
Igsf11	-1.05	0
Efna2	-1.05	0
Elovl6	-1.05	0
4930453L07Rik	-1.05	0
Zbtb43	-1.05	0
Chst14	-1.05	0
Gm45623	-1.05	0
Atpsckmt	-1.05	0
Ltb	-1.05	0
Tmprss6	-1.05	0
Tes3-ps	-1.05	0
Gm47123	-1.04	0
Foxa3	-1.04	0
Dusp10	-1.04	0
Daam1	-1.04	0
Agap1	-1.04	0
CK137956	-1.04	0
9930038B18Rik	-1.04	0
Golga7	-1.04	0
Gss	-1.03	0
Nlrp9c	-1.03	0
1500015L24Rik	-1.03	0
Gm40457	-1.03	0
Cdk18	-1.03	0
Rgs16	-1.03	0
Cyb5a	-1.03	0
Map6d1	-1.03	0
Tprn	-1.03	0
Gm17231	-1.03	0
Ada	-1.03	0
1700009C05Rik	-1.03	0
4932435O22Rik	-1.03	0
Rab31	-1.03	0
Dnm2	-1.03	0
Gm44992	-1.02	0
Ehhadh	-1.02	0
Gm47465	-1.02	0
Habp2	-1.02	0
Atp10b	-1.02	0
Zfp638	-1.02	0
Gm48708	-1.02	0
Muc1	-1.02	0
Trpm5	-1.02	0
Gm6592	-1.02	0
A430018G15Rik	-1.02	0
AI839979	-1.01	0
Ebp	-1.01	0
BC107364	-1.01	0
Tpd52	-1.01	0
Paip2	-1.01	0
Gm50333	-1.01	0
Gm42205	-1.01	0
Glyatl3	-1.01	0
Gm17402	-1.01	0
Gm35986	-1.01	0
Ncor2	-1	0
Inppl1	-1	0
Gm44077	-1	0
Gm44877	-1	0
Gm15402	-1	0
Gab1	-1	0
Gm13393	-1	0
Parl	-1	0
Usp6nl	-1	0
Dock10	-1	0
Gng12	-1	0
Cdr2l	-1	0
Gsta2	-1	0
Inpp4a	-0.99	0
Gm12569	-0.99	0
Gm20069	-0.99	0
Mpp5	-0.99	0
Gm29773	-0.99	0
Tcta	-0.99	0
Tmem86b	-0.99	0
Pcbp4	-0.99	0
Gm49970	-0.99	0
Amd1	-0.99	0
BC046251	-0.99	0
Itga2b	-0.99	0
Tbc1d22bos	-0.99	0
Atp6v0a2	-0.99	0
Rtn4	-0.99	0
Gm12301	-0.98	0
Opalin	-0.98	0
Traj12	-0.98	0
Sftpb	-0.98	0
Adamts4	-0.98	0
Sema5a	-0.98	0
Cdyl	-0.98	0
Sft2d3	-0.98	0
Fbxo43	-0.98	0
Sh3glb1	-0.98	0
Birc2	-0.98	0
Cdc42ep2	-0.98	0
Gm13572	-0.98	0
Slc6a8	-0.97	0
Nkx6-2	-0.97	0
Gm32296	-0.97	0
4930471L23Rik	-0.97	0
Myod1	-0.97	0
Defb19	-0.97	0
Mab21l1	-0.97	0
Gm49236	-0.97	0
Tbc1d22b	-0.97	0
Ccp110	-0.97	0
Etv6	-0.97	0
Gm16938	-0.97	0
Gm44012	-0.97	0
Gm30551	-0.97	0
Qdpr	-0.96	0
4732490B19Rik	-0.96	0
Gm44662	-0.96	0
Hrh4	-0.96	0
Umod	-0.96	0
Scrib	-0.96	0
Tmem88b	-0.96	0
Spata13	-0.96	0
Gm15401	-0.96	0
Gm16279	-0.96	0
Rbp3	-0.96	0
Parvb	-0.96	0
Terb2	-0.96	0
Gm20404	-0.95	0
Gm50063	-0.95	0
Sept1	-0.95	0
Gm37748	-0.95	0
Gm13402	-0.95	0
Stxbp3	-0.95	0
Scrn1	-0.95	0
Cdk5	-0.95	0
Adam1a	-0.95	0
Gm16146	-0.95	0
Wdsub1	-0.95	0
Gm12146	-0.95	0
4930474H06Rik	-0.95	0
Tmbim1	-0.94	0
Mon2	-0.94	0
Tcf7l1	-0.94	0
Gm31925	-0.94	0
Frmd4a	-0.94	0
Abo	-0.94	0
Prr18	-0.94	0
Diaph3	-0.94	0
Fdft1	-0.94	0
Banf2os	-0.94	0
Coro1c	-0.94	0
Prickle1	-0.93	0
1700110C19Rik	-0.93	0
Arhgap23	-0.93	0
Plekhg3	-0.93	0
2610206C17Rik	-0.93	0
Hmgcr	-0.93	0
Gm50329	-0.93	0
Gm16058	-0.93	0
Gm7706	-0.93	0
Zg16	-0.93	0
Vmn2r99	-0.93	0
Dip2a	-0.92	0
4933415A04Rik	-0.92	0
Gm11444	-0.92	0
Rffl	-0.92	0
Dcst2	-0.92	0
Pycr2	-0.92	0
Gm20652	-0.92	0
Gm45188	-0.92	0
Gm47545	-0.92	0
Acsl1	-0.92	0
Gm48559	-0.92	0
Zfp623	-0.92	0
4930500F10Rik	-0.92	0
Rbpj	-0.92	0
Gm12526	-0.92	0
Cers2	-0.92	0
Mical3	-0.92	0
Cym	-0.92	0
Frmd5	-0.92	0
Gm15444	-0.92	0
Gm50146	-0.92	0
Tfeb	-0.91	0
2010103J01Rik	-0.91	0
Gm10190	-0.91	0
Lad1	-0.91	0
Zfp112	-0.91	0
Scrn3	-0.91	0
Tmem213	-0.91	0
Nfil3	-0.91	0
Dcaf17	-0.91	0
Puf60	-0.91	0
Fkbp6	-0.91	0
Gm38839	-0.91	0
Hr	-0.91	0
Tmem217	-0.91	0
Bpifc	-0.91	0
Ttll5	-0.91	0
Bmp1	-0.91	0
Trnt1	-0.91	0
Erich6b	-0.91	0
Carhsp1	-0.9	0
Ippk	-0.9	0
Bdh1	-0.9	0
Depdc1b	-0.9	0
Odf1	-0.9	0
Sirt2	-0.9	0
Gm45425	-0.9	0
Gm12744	-0.9	0
Cdh20	-0.9	0
Asxl3	-0.9	0
Spata45	-0.9	0
Gm40884	-0.9	0
Atp8b1	-0.9	0
Tbc1d10b	-0.9	0
Gp1ba	-0.9	0
Gm4869	-0.9	0
Sqle	-0.9	0
4833405L11Rik	-0.9	0
Entpd5	-0.9	0
Gm13185	-0.9	0
4930452G13Rik	-0.89	0
Lgals2	-0.89	0
Rbks	-0.89	0
Wnt3	-0.89	0
Gm20681	-0.89	0
Nbas	-0.89	0
Map7d1	-0.89	0
Adgrg3	-0.89	0
Gm10642	-0.89	0
Wrap53	-0.89	0.01
Gm13874	-0.89	0
Akr1c21	-0.88	0
Nrn1l	-0.88	0
Fam222a	-0.88	0
Gm15759	-0.88	0
Gm20544	-0.88	0
Gm32679	-0.88	0
Tmcc1	-0.88	0
Mgat3	-0.88	0
Rnd2	-0.88	0
Plac8l1	-0.88	0
Prkcz	-0.88	0
Gm38335	-0.88	0
Gm36229	-0.88	0
Kcna2	-0.87	0
Gm43305	-0.87	0
Gp2	-0.87	0
Gm15964	-0.87	0
Dpysl2	-0.87	0
Gm16029	-0.87	0
Gm32633	-0.87	0
Carlr	-0.87	0
Gm49566	-0.87	0
4930593A02Rik	-0.86	0
Angptl8	-0.86	0
Gm20163	-0.86	0
Uroc1	-0.86	0
Sorbs3	-0.86	0
Utf1	-0.86	0
Tmem165	-0.86	0
Gm21284	-0.86	0
2310043M15Rik	-0.86	0
Gm16000	-0.86	0
Krt78	-0.86	0
Olfr279	-0.86	0
Plk3	-0.86	0
Pdlim2	-0.86	0
Ttc23l	-0.86	0
Bhmt	-0.86	0
Mast3	-0.86	0.01
Cmtm5	-0.86	0
Bglap	-0.85	0
Cic	-0.85	0
Gm48730	-0.85	0
Adgrf1	-0.85	0
Ppp1r16b	-0.85	0
Rell1	-0.85	0
Gm41307	-0.85	0
Gm31727	-0.85	0
Dicer1	-0.85	0
Dusp28	-0.85	0
Gm47134	-0.85	0
Scx	-0.85	0
Ift46	-0.85	0
Slc13a1	-0.85	0
Pde4b	-0.85	0
C1qtnf9	-0.85	0
Myh6	-0.85	0
1700017N19Rik	-0.84	0
Panx1	-0.84	0
9230112D13Rik	-0.84	0
Arl5a	-0.84	0
Gm15775	-0.84	0
Hhip	-0.84	0
Akr1c20	-0.84	0
Gm31294	-0.84	0
Npat	-0.84	0
Gm48940	-0.84	0
Piga	-0.84	0
Gramd3	-0.84	0
4930404H11Rik	-0.84	0
D430040D24Rik	-0.84	0
Zfp579	-0.84	0
Tmem126a	-0.84	0
Fbxw21	-0.84	0
Slc34a3	-0.83	0
Cdh19	-0.83	0
Dync1li2	-0.83	0
En2	-0.83	0
Tbc1d5	-0.83	0
Gm49130	-0.83	0
Gm10687	-0.83	0
Grhl1	-0.83	0
Plekha8	-0.83	0
Lat2	-0.83	0
Gm13748	-0.83	0
AC163347.1	-0.82	0
Rcbtb1	-0.82	0
Map4	-0.82	0
Gm16541	-0.82	0
Gm12147	-0.82	0
Gm43118	-0.82	0
Tshb	-0.82	0
4930439A04Rik	-0.82	0
Tmem268	-0.82	0
Kif19a	-0.82	0
Gm36816	-0.82	0
Ppp6r1	-0.82	0
Card19	-0.82	0
Gm44709	-0.81	0
Defb28	-0.81	0
Dlk2	-0.81	0
E2f3	-0.81	0
Ap5z1	-0.81	0
Neurog2	-0.81	0
4933433H22Rik	-0.81	0
Aplp1	-0.81	0
Gm13180	-0.81	0
Lmod1	-0.81	0
Spop	-0.81	0
Gm5535	-0.81	0
Nrd1	-0.81	0
Hist1h2br	-0.81	0
Gm42745	-0.81	0
Plekhg1	-0.81	0
Dusp7	-0.81	0
Ppp1r21	-0.81	0
Plat	-0.8	0
Acly	-0.8	0
Gm31887	-0.8	0
Gm13405	-0.8	0
Fbxo24	-0.8	0
Nlrp4f	-0.8	0
Dpysl4	-0.8	0
Prss38	-0.8	0
Gm13187	-0.8	0
Cdc42ep1	-0.8	0
Rad1	-0.8	0
Neo1	-0.8	0
Vmn1r35	-0.8	0
Gm36246	-0.8	0
Angpt4	-0.8	0
Gm15860	-0.8	0
Ermn	-0.8	0
Gm10791	-0.8	0
Nkain1	-0.8	0
Syne3	-0.79	0
1700048F04Rik	-0.79	0
4930404A12Rik	-0.79	0
Slc4a2	-0.79	0
Sgk2	-0.79	0
Gm5092	-0.79	0
Aco1	-0.79	0
1700085D07Rik	-0.79	0
4930405D01Rik	-0.79	0
Gm42743	-0.79	0
Rnf225	-0.79	0
Rnaseh1	-0.79	0
1700016F12Rik	-0.79	0
Atp12a	-0.79	0
Galnt2	-0.78	0
Fam178b	-0.78	0
Hist1h2ad	-0.78	0
Shpk	-0.78	0
Gm28364	-0.78	0
Gm28875	-0.78	0
Ankrd33	-0.78	0
Gm35501	-0.78	0
Mtf1	-0.78	0
Paip2b	-0.78	0
Pdk2	-0.78	0
Alad	-0.78	0
4930597G03Rik	-0.78	0
5031439G07Rik	-0.78	0
Dbh	-0.78	0
1700022I11Rik	-0.78	0
Arl2	-0.78	0
Luzp2	-0.78	0
Gm49271	-0.78	0
Relch	-0.78	0
Etnk2	-0.78	0
Wdr20	-0.78	0
Dcst1	-0.77	0
Gm48249	-0.77	0
Gm15835	-0.77	0
Spatc1l	-0.77	0
Ttc1	-0.77	0
Pdgfc	-0.77	0
Gm14258	-0.77	0
Bard1	-0.77	0
Gm49226	-0.77	0
Tet1	-0.76	0
Dctn4	-0.76	0
Gm38642	-0.76	0
Arhgef10l	-0.76	0
Gkap1	-0.76	0
Gm11210	-0.76	0
Unc5b	-0.76	0
Gm16401	-0.76	0
Cd5l	-0.76	0
Gm50136	-0.76	0
Gm31822	-0.76	0
Gm16233	-0.76	0
Irs1	-0.76	0
Ckmt2	-0.76	0
Ptprcap	-0.76	0
Gm12828	-0.76	0
Timm17a	-0.76	0
Hmbs	-0.76	0
Gm12364	-0.76	0
Nudt4	-0.76	0
Aldh3b2	-0.76	0
Gm7247	-0.75	0
Gm36231	-0.75	0
Tecpr2	-0.75	0
Gm27252	-0.75	0
Gm32531	-0.75	0
Gm26936	-0.75	0
Gm42031	-0.75	0
St8sia3os	-0.75	0
Ccdc13	-0.75	0
Nudt8	-0.75	0
E130018N17Rik	-0.75	0
Nfkbib	-0.75	0
Slc25a38	-0.75	0
Car14	-0.75	0
Dclre1c	-0.75	0
Olfr362	-0.75	0
Mapre1	-0.75	0
BC037704	-0.75	0
Tafa5	-0.75	0
Kif24	-0.75	0
Nsdhl	-0.75	0
4930405J17Rik	-0.75	0
Gm36017	-0.74	0
Arid3b	-0.74	0
Sema4c	-0.74	0
Ptger1	-0.74	0
Gm10602	-0.74	0
D830013O20Rik	-0.74	0
A230009B12Rik	-0.74	0
Gm8267	-0.74	0
Erbb3	-0.74	0
Ly6g6f	-0.74	0
Ndfip1	-0.74	0
Elavl3	-0.74	0
Dcun1d4	-0.74	0
Nod1	-0.74	0
Ptp4a1.1	-0.74	0
Tns3	-0.74	0
BC049739	-0.74	0
Nkx2-2os	-0.74	0
Clhc1	-0.74	0
Cdh11	-0.74	0
Gm10382	-0.74	0
Gm41289	-0.74	0
Srcin1	-0.74	0
Vldlr	-0.73	0
Dock6	-0.73	0
Urm1	-0.73	0
Bicd2	-0.73	0
Anxa9	-0.73	0
Gm50022	-0.73	0
Gm44946	-0.73	0
1810049J17Rik	-0.73	0
Eif4e	-0.73	0
Gm12927	-0.73	0
Med21	-0.73	0
Klf7	-0.73	0
Gssos1	-0.73	0
Lalba	-0.73	0
Itgal	-0.73	0
Gm15423	-0.73	0
Gm27227	-0.73	0
Ndufaf2	-0.73	0
Ezh2	-0.73	0
Gm35438.1	-0.73	0
Gm45411	-0.73	0
Hist1h2bf	-0.73	0
4930599A14Rik	-0.72	0
Unc5c	-0.72	0
Adi1	-0.72	0
Zdhhc12	-0.72	0
Med27	-0.72	0
Kcna10	-0.72	0
Anapc2	-0.72	0
Mapkapk5	-0.72	0
Gm12703	-0.72	0
Gm11808	-0.72	0
Gm48441	-0.72	0
Rab7b	-0.72	0
Gm16240	-0.72	0
Csmd2	-0.72	0
Zfp619	-0.72	0
Gm43916	-0.72	0
Hmgcs1	-0.72	0
Lap3	-0.72	0
Mtmr2	-0.72	0
Gm49891	-0.72	0
Ms4a1	-0.71	0
Gm42825	-0.71	0
Gm45752	-0.71	0
Gm47648	-0.71	0
Gnb4	-0.71	0
Idi1	-0.71	0
Jpt2	-0.71	0
Gm38414	-0.71	0
Rab44	-0.71	0
Sap18b	-0.71	0
Angptl2	-0.71	0
Nipal4	-0.71	0
Gm11250	-0.71	0
Acsl3	-0.71	0
Supt5	-0.71	0
Hist1h2bg	-0.71	0
Gm45155	-0.71	0
Acss2	-0.71	0
9830132P13Rik	-0.71	0
9530059O14Rik	-0.71	0
Gan	-0.71	0
Aox2	-0.71	0
Vmn2r80	-0.71	0
9330182L06Rik	-0.71	0
Cnot7	-0.71	0
Tma16	-0.71	0
Gm45353	-0.7	0
Aldh3b1	-0.7	0
Gm14260	-0.7	0
Gm12898	-0.7	0
9330175M20Rik	-0.7	0
Gm45187	-0.7	0
Gm19412	-0.7	0
Akr1b3	-0.7	0
Dmrtc1a	-0.7	0
Gm26979	-0.7	0
Gm16998	-0.7	0
Hook3	-0.7	0
Acss2os	-0.7	0
Thsd4	-0.7	0
Tdo2	-0.7	0
Snupn	-0.7	0
Slc10a7	-0.7	0
Gm44020	-0.7	0
4930539M17Rik	-0.7	0
Gm2165	-0.7	0
Gm44778	-0.7	0
Nectin1	-0.7	0
Gm13008	-0.7	0
Insl6	-0.7	0
Gm14124	-0.7	0
Gm14110	-0.69	0
Far1os	-0.69	0
Itpk1	-0.69	0
Gsg1l2	-0.69	0
Gjc3	-0.69	0
Top1mt	-0.69	0
B430010I23Rik	-0.69	0
Sccpdh	-0.69	0
Gm38025	-0.69	0
Gm37640	-0.69	0
Rhog	-0.69	0
Gm10532	-0.69	0
Rassf10	-0.69	0
Gm9754	-0.69	0
Gm45054	-0.69	0
Gm20619	-0.69	0
Larp6	-0.69	0
Gm13184	-0.69	0
Il12rb1	-0.69	0
Bfsp2	-0.69	0
Gm47343	-0.69	0
Tmem63a	-0.69	0
Shc1	-0.69	0
4933436E23Rik	-0.69	0
Cept1	-0.68	0
Gm34256	-0.68	0
Epha1	-0.68	0
Mroh2b	-0.68	0
Trpv3	-0.68	0
Nipsnap3a	-0.68	0
Aph1a	-0.68	0
Ttc39c	-0.68	0
Hip1r	-0.68	0
Pmvk	-0.68	0
Gm12160	-0.68	0
Pafah1b2	-0.68	0
Gm32507	-0.68	0
Prag1	-0.68	0
Gm47790	-0.68	0
Gpr62	-0.68	0
Gm21119	-0.68	0
Tex52	-0.68	0
Gm48680	-0.67	0
Acsm2	-0.67	0
Dcps	-0.67	0
Gm49981	-0.67	0
Fam102a	-0.67	0
Ints9	-0.67	0
Gm47843	-0.67	0
Gm48370	-0.67	0
B430218F22Rik	-0.67	0
Irak3	-0.67	0
Tkfc	-0.67	0
B930036N10Rik	-0.67	0
2310068J16Rik	-0.67	0
Gm34866	-0.67	0
Gm49446	-0.67	0
Gm50138	-0.67	0
Desi1	-0.67	0
Gm33351	-0.67	0
Gltp	-0.67	0
Clpsl2	-0.67	0
Cap1	-0.67	0
Smco3	-0.67	0
Timp2	-0.66	0
Gm40849	-0.66	0
Best2	-0.66	0
Rel	-0.66	0
Gm13054	-0.66	0
Psma5	-0.66	0
Gm45479	-0.66	0
Padi2	-0.66	0
Ccdc83	-0.66	0
Gm47729	-0.66	0
Phf11c	-0.66	0
Gm8739	-0.66	0
5430431A17Rik	-0.66	0
Pdia6	-0.66	0
Bnipl	-0.66	0
Sc5d	-0.66	0
Gm28940	-0.66	0
Gm49256	-0.66	0
Pdilt	-0.66	0
Ick	-0.66	0
Gm32913	-0.66	0
Hbq1a	-0.66	0
9330104G04Rik	-0.66	0
Gm4793	-0.65	0
Casp3	-0.65	0
Alyref2	-0.65	0
Taf11	-0.65	0
Xrcc6	-0.65	0
Gm13403	-0.65	0
Gm12827	-0.65	0
Ppl	-0.65	0
Gm48807	-0.65	0
Gm1720	-0.65	0
AU021063	-0.65	0
Tle1	-0.65	0
Ampd1	-0.65	0
Gm14684	-0.65	0
Phlda1	-0.65	0
2210411M09Rik	-0.65	0
Gm13528	-0.65	0
AA986860	-0.65	0
Tars	-0.65	0
Gorasp2	-0.65	0
1700019A02Rik	-0.65	0
Dbndd2	-0.65	0
Tada1	-0.65	0
Metrn	-0.65	0
1810012K16Rik	-0.65	0
Iglc1	-0.65	0
Pllp	-0.65	0
Kif26a	-0.65	0
1700026J14Rik	-0.64	0
Fbxl5	-0.64	0
5033403F01Rik	-0.64	0
Cacna2d4	-0.64	0
Hist1h3d	-0.64	0
Gm31172	-0.64	0
Nebl	-0.64	0.01
Itgad	-0.64	0
Pan2	-0.64	0
Wnt1	-0.64	0
Lhx3	-0.64	0
9430041J12Rik	-0.64	0
Ssxb5	-0.64	0
Ppp2r3a	-0.64	0
Gm49519	-0.64	0
Asz1	-0.64	0
Pcyt1a	-0.64	0
Mogat1	-0.64	0
Plch2	-0.64	0
Homer3	-0.64	0
Rnpep	-0.64	0
Egflam	-0.64	0
Pus7	-0.64	0
Gm47328	-0.64	0
Gm47484	-0.63	0
Eif2s3y	-0.63	0
Appbp2os	-0.63	0
Rdh1	-0.63	0
Foxs1	-0.63	0
Tyro3	-0.63	0
Trip12	-0.63	0
Defb5	-0.63	0
Gm20755	-0.63	0
Sspo	-0.63	0
Kank1	-0.63	0
Hist1h4h	-0.63	0
Zfp296	-0.63	0
Pla2g10	-0.63	0
Gm43672	-0.63	0
Olfr57	-0.63	0
4933428G20Rik	-0.63	0
Arid4b	-0.63	0
Gm47136	-0.63	0
Gm13063	-0.63	0
6530409C15Rik	-0.62	0
Gm16861	-0.62	0
Gm16350	-0.62	0
Plekhh1	-0.62	0
Gm36992	-0.62	0
Med8	-0.62	0
Zdhhc11	-0.62	0
Gm45510	-0.62	0
Enpp4	-0.62	0
Casp8	-0.62	0
Gm34590	-0.62	0
P3h4	-0.62	0
Kif21a	-0.62	0
Arpc1a	-0.62	0
8030443G20Rik	-0.62	0
Gm34425	-0.62	0
Dact1	-0.62	0
Morf4l1	-0.62	0
Gm16246	-0.62	0
Gm31105	-0.62	0
Usp38	-0.61	0
Zfp516	-0.61	0
Gm13483	-0.61	0
Zfp526	-0.61	0
Gm49870	-0.61	0
Dmpk	-0.61	0
Gm28262	-0.61	0
Gm14685	-0.61	0
Rdx	-0.61	0
4930556J02Rik	-0.61	0
Ldb3	-0.61	0
Dnajb12	-0.61	0
2210406O10Rik	-0.61	0
Pdk1	-0.61	0
1600027J07Rik	-0.61	0
Fhl4	-0.61	0
Gm5916	-0.61	0
Sept7	-0.61	0
H2-M5	-0.61	0
Gm39121	-0.61	0
Stat2	-0.61	0
D630039A03Rik	-0.61	0
Gm47794	-0.61	0
2700068H02Rik	-0.61	0
D930030I03Rik	-0.61	0
A430088P11Rik	-0.61	0
4933400L20Rik	-0.61	0
Tmcc3os	-0.61	0
Bpgm	-0.61	0
Tmem40	-0.61	0
Phldb1	-0.61	0
Arap2	-0.61	0.02
Gm48802	-0.61	0
Mybpc2	-0.6	0
Cebpe	-0.6	0
Ddias	-0.6	0
Col10a1	-0.6	0
Pknox1	-0.6	0
Gm31305	-0.6	0
Dkk4	-0.6	0
Mta3	-0.6	0
Gm16573	-0.6	0
Klf13	-0.6	0
Gm14540	-0.6	0
Ovch2	-0.6	0
Gm21704	-0.6	0
Nap1l4	-0.6	0
Dbx2	-0.6	0
4930542D17Rik	-0.6	0
Tnfrsf21	-0.6	0
Mief1	-0.6	0
Gm42982	-0.6	0
Pof1b	-0.6	0
Tnfaip6	-0.6	0
Gm37256	-0.6	0
Sall4	-0.6	0
Mal	-0.6	0
Gm29480	-0.6	0
Zfpm1	-0.6	0
Acer1	-0.6	0
Gm19303	-0.6	0
Ly6i	-0.6	0
Gm12979	-0.6	0
Gm19557	-0.6	0
Gm33727	-0.6	0
Rflna	-0.6	0
Ctso	-0.6	0
Gm9895	-0.59	0
Gm4279	-0.59	0
Gm20750	-0.59	0
Hmgxb3	-0.59	0
Gm43062	-0.59	0
Adgrg7	-0.59	0
Gm16223	-0.59	0
Fam219aos	-0.59	0
Prr5l	-0.59	0
Marcks	-0.59	0
1810008B01Rik	-0.59	0
Gm17112	-0.59	0
1700010K23Rik	-0.59	0
4930419G24Rik	-0.59	0
Plod1	-0.59	0
Gm15199	-0.59	0
Duxbl3	-0.59	0
Gm29017	-0.59	0
Enpp2	-0.59	0
Atl3	-0.59	0
Tle6	-0.59	0
Fscn3	-0.59	0
Nlrp4a	-0.59	0
Dach2	-0.59	0
Taf7	-0.59	0
Gm16013	-0.59	0
Tfdp2	-0.59	0
Asgr2	-0.59	0
Rpp30	-0.59	0
Muc6	-0.59	0
Man1c1	-0.58	0
Gm31108	-0.58	0
Csrp1	-0.58	0
Zfp740	-0.58	0
Taf7l2	-0.58	0
Olfr457	-0.58	0
Slc46a2	-0.58	0
Sema3e	-0.58	0
Gm28511	-0.58	0
Hsd17b12	-0.58	0
Apbb1	-0.58	0
Sypl	-0.58	0
Gm15689	-0.58	0
Ccdc78	-0.58	0
Il17f	-0.58	0
Pip5k1bos	-0.58	0
Tm7sf2	-0.58	0
Clca4a	-0.58	0
Erbin	-0.58	0
Try10	-0.58	0
Vmn1r38	-0.58	0
Shisal1	-0.58	0
Pcm1	-0.58	0
Gm11513	-0.58	0
Dgka	-0.58	0
Gpr35	-0.58	0
F530104D19Rik	-0.58	0
Zbtb25	-0.58	0
Gm16348	-0.57	0
Gm15389	-0.57	0
Pcdh19	-0.57	0
Tarsl2	-0.57	0.01
Gm15346	-0.57	0
Ugp2	-0.57	0
Fabp6	-0.57	0
Clk3	-0.57	0
Gm29456	-0.57	0
Gm48933	-0.57	0
Wipf1	-0.57	0
Gm35392	-0.57	0
Bin1	-0.57	0
Fam71e1	-0.57	0
Gm31152	-0.57	0
Akr1d1	-0.57	0
4930543I03Rik	-0.57	0
Gm13209	-0.57	0
Fcor	-0.57	0
Gm15622	-0.57	0
Mylpf	-0.57	0
Gm37401	-0.57	0
Gm41335	-0.57	0
Gm47079	-0.57	0
Prr11	-0.57	0
Tbx10	-0.57	0
Kif6	-0.57	0
Ptprr	-0.56	0
Pate1	-0.56	0
Gm15417	-0.56	0
Vgll4	-0.56	0
Gm41724	-0.56	0
Olfr1392	-0.56	0
Smad2	-0.56	0
Gm35715	-0.56	0
Nipa1	-0.56	0
Ssh3	-0.56	0
Sox3	-0.56	0
Zyg11a	-0.56	0
Gm48825	-0.56	0
Gm47535	-0.56	0
Gm11077	-0.56	0
Cma2	-0.56	0
5830418P13Rik	-0.56	0
App	-0.56	0
Gm42500	-0.56	0
Gm17251	-0.56	0
Gm5150	-0.56	0
Ankib1	-0.56	0
Pigr	-0.56	0
Ptn	-0.56	0
Insig1	-0.56	0
U2af1	-0.56	0
Efcab8	-0.56	0
Gm28192	-0.56	0
Gm45639	-0.56	0
Eloa	-0.56	0
4930444A19Rik	-0.56	0
Lrrc8dos	-0.56	0
Fgb	-0.56	0
Vmn1r183	-0.56	0
Plin1	-0.56	0
Gm37459	-0.56	0
Fgf23	-0.56	0
Tjp1	-0.56	0
Gm4285	-0.56	0
Meis1	-0.56	0
A330035P11Rik	-0.55	0
Ptpn13	-0.55	0
Nceh1	-0.55	0.02
Rexo2	-0.55	0
Cd3e	-0.55	0
Pramel7	-0.55	0
Tmem123	-0.55	0
Fkbp1a	-0.55	0
Gsto2	-0.55	0
Nufip1	-0.55	0
Gm16252	-0.55	0
Mrps26	-0.55	0
Gm44577	-0.55	0
Mpzl1	-0.55	0.02
Map2k3	-0.55	0
6330403L08Rik	-0.55	0
Pcp2	-0.55	0
Avil	-0.55	0
Trf	-0.55	0
Gm44851	-0.55	0
Gm15962	-0.55	0
Frmd8os	-0.55	0
Impg1	-0.55	0
Snhg10	-0.55	0
Ralgps1	-0.55	0
Plekhb1	-0.55	0
Ift43	-0.55	0
Vsx2	-0.55	0
Uvrag	-0.55	0
Cnga1	-0.55	0
Gm19583	-0.54	0
Tex21	-0.54	0
Afmid	-0.54	0
Tcaf3	-0.54	0
Gm50034	-0.54	0
Gal3st1	-0.54	0
Sult6b2	-0.54	0
4933411O13Rik	-0.54	0
Gm13708	-0.54	0
4930502E09Rik	-0.54	0
Gm28319	-0.54	0
Sharpin	-0.54	0
Sgsh	-0.54	0
Insc	-0.54	0
Dop1b	-0.54	0
Gm15862	-0.54	0
8430432A02Rik	-0.54	0
Yaf2	-0.54	0
Gm26705	-0.54	0
Pet100	-0.54	0
Tk1	-0.54	0
Wnk1	-0.54	0
Utp11	-0.54	0
Pdk3	-0.54	0
Zfp273	-0.54	0
D030047H15Rik	-0.54	0
Gm48508	-0.54	0
Cir1	-0.54	0
Rinl	-0.54	0
4930465K09Rik	-0.54	0
Chrne	-0.54	0
Gm13031	-0.53	0
Arhgap29	-0.53	0
Brms1	-0.53	0
Gm12790	-0.53	0
Gimap3	-0.53	0
Ddx3y	-0.53	0
Gm34816	-0.53	0
Gm35850	-0.53	0
Npb	-0.53	0
Smtnl2	-0.53	0
Gm48371	-0.53	0
Eps15	-0.53	0
Gm47509	-0.53	0
Brf1	-0.53	0
Gm16196	-0.53	0
4930509E16Rik	-0.53	0
Galnt6	-0.53	0
Clgn	-0.53	0
Gm45613	-0.53	0
Dpm1	-0.53	0
Gm49586	-0.53	0
Ush1g	-0.53	0
Zfp639	-0.53	0
Gm28505	-0.53	0
Trappc10	-0.53	0
B230206H07Rik	-0.53	0
Eif2b1	-0.53	0
Nr1h5	-0.53	0
Zmat1	-0.53	0
Gm30165	-0.53	0
Gm48250	-0.53	0
Gm47658	-0.53	0
Tbcel	-0.53	0
Tnik	-0.53	0
Gm29677	-0.53	0
Tmem242	-0.53	0
Rpl36	-0.53	0
Gm46218	-0.53	0
Mtus1	-0.53	0
Gm21454	-0.52	0
Defb20	-0.52	0
Gm46560	-0.52	0
Dnttip2	-0.52	0
Gm12374	-0.52	0
Flvcr1	-0.52	0
Gm19956	-0.52	0
4930554C24Rik	-0.52	0
Gm49980	-0.52	0
Gm26636	-0.52	0
Itgb7	-0.52	0
Gm4128	-0.52	0
Pim3	-0.52	0
Erich6	-0.52	0
ccdc198	-0.52	0
U90926	-0.52	0
Gm12694	-0.52	0
Fbl	-0.52	0
Mtfr1	-0.52	0
Glod4	-0.52	0
Man1a2	-0.52	0
Gm16272	-0.52	0
Tkt	-0.52	0
Gm20463	-0.52	0
Usf1	-0.52	0
Garem2	-0.52	0
Scarb2	-0.52	0
Slc4a1	-0.52	0
Gm11213	-0.52	0
Wipi1	-0.52	0
Gm20219	-0.52	0
4833415N18Rik	-0.52	0
Arl5b	-0.52	0
A830035O19Rik	-0.52	0
D630045J12Rik	-0.52	0
Pip5k1b	-0.52	0
Fign	-0.51	0
Mef2d	-0.51	0
Myrf	-0.51	0
Uvssa	-0.51	0
Ahrr	-0.51	0
Ttc41	-0.51	0
Obox3	-0.51	0
Slc1a7	-0.51	0
Gas5	-0.51	0
Map1a	-0.51	0
Dhcr7	-0.51	0
Fam186a	-0.51	0
Nradd	-0.51	0
Gm128	-0.51	0
Malat1	-0.51	0
Gm15290	-0.51	0
Gm47051	-0.51	0
Orai1	-0.51	0
C330021F23Rik	-0.51	0
Gm26537	-0.51	0
1700120G11Rik	-0.51	0
Rpusd2	-0.51	0
Gm37756	-0.51	0
Mettl6	-0.51	0
Ccdc71	-0.51	0
Adgrf3	-0.51	0
Thbs3	-0.51	0
Gm29434	-0.51	0
Mcemp1	-0.51	0
Rbm44	-0.51	0
Gm29387	-0.51	0
H1foo	-0.51	0
Slc26a11	-0.51	0
4833438C02Rik	-0.51	0
Fech	-0.51	0
Srpk3	-0.51	0
Polr1c	-0.51	0
Gm26784	-0.51	0
Cnmd	-0.51	0
Cngb3	-0.51	0
P4hb	-0.51	0
Gm16193	-0.51	0
Ptk2	-0.51	0
Pakap.1	-0.5	0
Bcar1	-0.5	0
Adamts13	-0.5	0
Btn1a1	-0.5	0
Aaas	-0.5	0
Enoph1	-0.5	0
Gm50353	-0.5	0
Olig1	-0.5	0
Traj58	-0.5	0
Gm47113	-0.5	0
Gm43732	-0.5	0
4732440D04Rik	-0.5	0
Slc17a3	-0.5	0
Olfr62	-0.5	0
Gc	-0.5	0
Pabpc1l	-0.5	0
Gm45431	-0.5	0
Vmn2r63	-0.5	0
Vangl1	-0.5	0
D830044D21Rik	-0.5	0
Ankrd44	-0.5	0
Tecta	-0.5	0
4930511M06Rik	-0.5	0
4930539J05Rik	-0.5	0
Atp8b3	-0.5	0
Gm12802	-0.5	0
Pde9a	-0.5	0
Dph2	-0.5	0
1700112J05Rik	-0.5	0
Trp53bp2	-0.5	0
Zfyve1	-0.5	0
Gm2366	-0.5	0
Gm31513	-0.5	0
Rabl6	-0.5	0
Gm4922	-0.5	0
Gm11365	-0.5	0
Tmtc1	-0.5	0.02
Mlkl	-0.5	0
Gm37696	-0.5	0
Gm47917	-0.5	0
Psmg1	-0.5	0
Usp25	-0.5	0
Gm48972	-0.5	0
Tstd1	-0.5	0
1700095J12Rik	-0.5	0
Gm47428	-0.5	0
Gm16235	-0.5	0
C730002L08Rik	-0.5	0
Acsm3	-0.5	0
4930513D17Rik	-0.5	0
Gm13179	-0.5	0
A030005L19Rik	0.5	0
Kcnh1	0.5	0
Arsb	0.5	0
Ncald	0.5	0
4930507D05Rik	0.51	0
Cnksr2	0.51	0
Slc35f3	0.51	0
6330415G19Rik	0.51	0
Grin2a	0.51	0
Reep1	0.51	0
Enox1	0.51	0
Gm2449	0.51	0
Bcl11a	0.51	0
C1s1	0.51	0
Gm29650	0.51	0.01
Gm26871	0.51	0
Nrcam	0.51	0
Cntn6	0.51	0
C4b	0.51	0
Pde1a	0.51	0
Tsix	0.51	0
Ube2e2	0.51	0
Galnt17	0.51	0
Gm49678	0.51	0
Shisa9	0.52	0
Slc35c1	0.52	0
Slc24a3	0.52	0
Kcnj3	0.52	0
Fstl4	0.52	0
Hivep2	0.52	0
Sftpc	0.52	0
Spock3	0.53	0
Ttc3	0.53	0
Ppfia2	0.53	0
Gria3	0.53	0
Plxna4	0.53	0
Il1rapl2	0.53	0
Necab1	0.53	0
Rpp25	0.53	0
Nalcn	0.53	0
Cebpa	0.53	0
Thsd7b	0.53	0
Cacna1d	0.53	0
Sorbs1	0.53	0
Sidt1	0.53	0
H2-Ab1	0.54	0
Ppm1e	0.54	0
Dhdh	0.54	0
Gm40552	0.54	0
Robo2	0.54	0
Gm10244	0.54	0
Galnt18	0.54	0
Ccdc63	0.54	0
Tmem136	0.54	0
Lrrc4c	0.54	0
Frmpd4	0.54	0
Hs3st4	0.54	0
Edil3	0.55	0
Syne1	0.55	0
Inpp4b	0.55	0
Ptprn2	0.55	0
Gal3st2	0.55	0
Kcnq5	0.55	0
Meis2	0.55	0
AA388235	0.55	0
Atxn1	0.55	0
Cyp2j13	0.55	0
B830012L14Rik	0.55	0
Fmn1	0.55	0
Ptprm	0.56	0
Lrrtm3	0.56	0
Csmd3	0.56	0
Pde10a	0.56	0
Ntrk3	0.56	0
Rian	0.56	0
Sept8	0.56	0
Sntg1	0.56	0
Car10	0.56	0
BC030343	0.56	0
Kcnh5	0.56	0
D6Wsu163e	0.56	0
Dgkb	0.57	0
Ldb2	0.57	0
Gm10457	0.57	0
Cacna1a	0.57	0
1700048O20Rik	0.57	0
Ldlrad4	0.57	0
Myt1l	0.57	0
Nlgn1	0.57	0
Grm8	0.57	0
Zfp354a	0.58	0
Slit3	0.58	0
Tcf4	0.58	0
Grm5	0.58	0
Akt3	0.58	0
1110002J07Rik	0.58	0
Ccdc88a	0.59	0
Hdac9	0.59	0
Zmat4	0.59	0
Rsad2	0.59	0
Kcnb2	0.59	0
Lrp1b	0.59	0
Mlana	0.6	0
Cacna2d3	0.6	0
5730522E02Rik	0.6	0
Syn2	0.6	0
Gpm6a	0.6	0
Slc8a1	0.6	0
Grin2b	0.6	0
Lrfn5	0.6	0
Clstn2	0.6	0
Ppp2r2b	0.61	0
Unc5d	0.61	0
Gria1	0.61	0
Nxph1	0.61	0
Myo16	0.61	0
Srrm4	0.61	0
Brinp1	0.61	0
4930404O17Rik	0.61	0
Kctd16	0.61	0
Xist	0.62	0
Epha6	0.62	0
Prickle2	0.62	0
Trem2	0.62	0
Ctnnd2	0.62	0
Pbx1	0.62	0
Kalrn	0.62	0
Ptprg	0.62	0
D930019O06Rik	0.62	0
Cnga3	0.62	0
Rgs6	0.63	0
Kcnh7	0.63	0
Dclk1	0.63	0
Dlgap2	0.63	0
S100a8	0.64	0
Slc35f1	0.64	0
Tenm3	0.64	0
Adgrl3	0.64	0
Macrod2	0.64	0
Cadps	0.64	0
Kcnc2	0.65	0
Uap1l1	0.65	0
Snhg14	0.65	0
Prune2	0.65	0
Cntnap5a	0.65	0
Dmd	0.65	0
Grip1	0.66	0
Erc2	0.66	0
Cdh18	0.66	0
Gm16244	0.66	0
Negr1	0.66	0
Tanc2	0.67	0
Rims1	0.67	0
Mgat4c	0.67	0
Mpeg1	0.67	0
Dpp6	0.68	0
Dgki	0.68	0
Kcnd2	0.68	0
Gfap	0.68	0
Ank2	0.68	0
Nav3	0.68	0
Cacna1c	0.68	0
Dlgap1	0.69	0
Kcnma1	0.69	0
Dab1	0.69	0
Cntn5	0.69	0
Ccser1	0.69	0
Egfem1	0.7	0
Tafa2	0.7	0
Lrrc7	0.7	0
Tdrd6	0.71	0
Sgcd	0.72	0
Sdk1	0.72	0
Arpp21	0.72	0
Dcc	0.72	0
Lyz2	0.73	0
Wfdc17	0.74	0
Dlg2	0.74	0
Fgf12	0.75	0
Sgcz	0.75	0
Prkca	0.75	0
Adarb2	0.75	0
Prkg1	0.75	0
Ralyl	0.78	0
Syt1	0.78	0
Robo1	0.78	0
Ctnna2	0.79	0
Celf2	0.79	0
Tafa1	0.81	0
Nrxn1	0.82	0
Gabrg3	0.82	0
Rora	0.82	0
Meg3	0.82	0
Adgrb3	0.87	0
Asic2	0.87	0
Cntnap2	0.88	0
Pcdh15	0.88	0
Hs6st3	0.9	0
Nrg3	0.9	0
Tenm2	0.91	0
Gpc6	0.92	0
Fgf14	0.92	0
Csmd1	0.94	0
Ntm	0.95	0
Kcnip4	0.98	0
Nrxn3	0.98	0
Fam155a	0.98	0
Lrrtm4	1.01	0
Rbfox1	1.09	0
Dpp10	1.09	0
Galntl6	1.11	0
Nrg1	1.16	0

## Sheet: DE genes Mature Oligodendrocyte
Gene	Log2FC	Adj. p-value
Mbp	-1.21208	2.05126e-54
Plp1	-0.966766	5.75395e-41
Mobp	-0.864301	1.61786e-25
Ltb	-0.689246	3.91088e-31
Trav3-1	-0.683078	1.62494e-09
Cnp	-0.665065	2.47269e-63
Iglc1	-0.656657	1.88019e-15
Gp5	-0.627694	3.31611e-14
Hoxd1	-0.60177	0.0022605
Gm19569	-0.600378	6.5516e-33
Gsn	-0.592124	2.39295e-15
Mal	-0.573826	1.91659e-14
Mag	-0.570568	3.31799e-11
Pdlim2	-0.569132	1.45903e-45
Il23a	-0.566207	2.90923e-25
Cldn11	-0.557349	5.56927e-17
Gamt	-0.555065	1.86353e-68
Sytl2	-0.547619	5.68849e-07
Eif2s3y	-0.544665	0.000908648
Ctps	-0.54396	0.000128979
Dock10	-0.543887	5.62028e-06
Tmem141	-0.539179	5.46157e-33
2310074N15Rik	-0.531852	5.1741e-19
Tspan2	-0.527709	8.89831e-09
Fam214a	-0.526368	0.00354871
Ampd1	-0.513554	1.27684e-12
Fpgt	-0.512565	3.71777e-11
Ugt8a	-0.511507	1.96488e-11
Ddr1	-0.508786	1.77766e-06
Phlda3	-0.50042	7.21011e-21
Rbfox1	1.05138	7.79825e-35
Csmd1	0.915201	3.12e-26
Nrg1	0.910653	1.20421e-27
Nrxn3	0.882893	3.17794e-31
Lrrtm4	0.871007	2.18032e-25
Celf2	0.863497	1.48721e-31
Galntl6	0.853916	3.47263e-43
Rarb	0.844454	2.48552e-14
Cntnap2	0.822945	1.52086e-31
Pde10a	0.822012	7.09272e-46
Ryr3	0.795793	1.03873e-32
Kcnip4	0.793517	1.71598e-21
Fgf14	0.779066	1.67466e-24
Phactr1	0.770939	7.36141e-43
Gabrg3	0.769431	4.95464e-27
Cntn5	0.769047	1.52635e-30
Cacna2d3	0.765671	5.17521e-30
Ntm	0.759937	5.01908e-32
Gm10754	0.755741	2.57104e-25
Hs6st3	0.743069	1.19071e-27
Grm7	0.739577	2.5065e-36
Robo1	0.72135	5.24766e-33
Nlgn1	0.718965	7.44255e-32
Pde7b	0.714415	7.55184e-19
Meis2	0.712735	9.30443e-23
Negr1	0.711414	1.43023e-37
Adgrb3	0.70658	3.82183e-26
Dpp10	0.704701	6.82741e-24
Lrrc7	0.698943	3.04257e-34
Tenm2	0.696221	1.13167e-28
Kcnd2	0.695412	9.35825e-18
Gpc6	0.689021	1.71775e-28
Grm5	0.688581	1.29563e-23
Macrod2	0.686687	3.6236e-47
Kcnq5	0.683984	1.23949e-21
Sgcz	0.681846	4.18068e-17
Tafa1	0.680751	1.85358e-35
Nrg3	0.680514	2.80133e-25
Epha6	0.671932	1.83646e-31
Meg3	0.667355	2.92986e-25
Lsamp	0.659849	2.74579e-22
Rora	0.654792	9.52089e-26
Plcb1	0.654788	6.89571e-14
Dlg2	0.644754	1.45496e-46
Opcml	0.644453	5.27144e-23
Dlgap1	0.640887	7.33589e-21
Syt1	0.636913	4.1231e-20
Cadm2	0.632799	6.28304e-26
Mgat4c	0.627624	4.16451e-19
Fam155a	0.626965	3.20015e-30
Frmd4a	0.624487	6.83096e-19
Slc35f3	0.623144	2.09899e-25
Grip1	0.622477	1.4521e-46
Kcnab1	0.622339	1.41876e-19
Cntn4	0.620897	8.12726e-26
Adarb2	0.61549	1.65231e-23
Caln1	0.614137	2.84006e-25
Ccser1	0.613032	8.95459e-37
Nrxn1	0.607153	2.24006e-21
Atxn1	0.604893	4.96331e-39
Rbms3	0.596795	4.61847e-30
Slit3	0.596794	2.9196e-27
Asic2	0.595835	2.87638e-30
Adgrl3	0.594346	2.65362e-23
Egfem1	0.591193	9.39072e-12
Cacnb2	0.587814	3.12974e-20
Dlgap2	0.584398	1.75716e-35
Dgkb	0.582184	1.54443e-20
Robo2	0.58148	3.06456e-32
Trpm3	0.579806	1.00405e-18
Cdh18	0.575449	7.38168e-23
Arpp21	0.573178	5.64501e-22
Kalrn	0.566613	2.7245e-26
Fgf12	0.565152	1.3045e-34
Grin2b	0.558213	3.99853e-35
Kctd16	0.557646	4.93819e-23
Cdh13	0.557465	1.99741e-11
Gria1	0.555479	4.11763e-29
Rgs9	0.553952	4.88509e-10
Cntnap5a	0.553751	1.31692e-22
Ralyl	0.552597	8.73021e-26
Shisa9	0.550719	4.54163e-21
Erc2	0.546033	2.25635e-26
Frmpd4	0.54392	1.32893e-33
Hs3st4	0.541357	1.01202e-16
Gm15155	0.538215	9.6505e-34
Gria2	0.531595	2.27848e-17
Zfp385b	0.529776	1.51216e-31
Lrrc4c	0.529583	6.92543e-20
Dpp6	0.527186	7.20343e-28
6530403H02Rik	0.526318	1.84169e-11
Dcc	0.525971	6.15864e-20
Ctnnd2	0.525882	7.24209e-32
Cntnap5c	0.524183	3.10616e-28
Cacna1c	0.522905	3.60452e-42
Foxp2	0.521086	1.98042e-11
Gm26871	0.520389	6.2712e-30
Cntnap5b	0.520239	9.45689e-23
Dclk1	0.520119	4.18283e-22
Pdzd2	0.519314	1.27558e-13
Cdh8	0.518274	2.93701e-22
Fat3	0.518157	3.0513e-15
Snhg14	0.517429	3.79611e-37
Actn2	0.515793	7.93871e-15
Grin2a	0.511403	6.36036e-31
Inpp4b	0.509569	4.88338e-22
Grid1	0.506099	1.30067e-16
Galnt18	0.502949	7.9218e-33
Neto1	0.500833	3.45157e-30
Chrm3	0.500508	3.98441e-21
1700128A07Rik	0.500308	6.33152e-52
