# Supplementary material for: The cholesterol transporter NPC1 is essential for epigenetic regulation and maturation of oligodendrocyte lineage cells
Source: Nat Commun. 2023 Jul 5;14:3964. doi: 10.1038/s41467-023-39733-6 (PMC10322873; doi:10.1038/s41467-023-39733-6)
Supplement: Supplementary file 5 — Supplementary Data 2 [file 41467_2023_39733_MOESM5_ESM.xlsx]

## Sheet: OPC_Upregulated
	Term Id	Term label	# Reference	# Genes	Fold enrichment	Adj. p-value	Genes
1	GO:0048812	neuron projection morphogenesis	698	6	0.39	0.0033	Cntnap2,Cntn5,Tenm2,Epha6,Syt1,Nrg1
2	GO:0120039	plasma membrane bounded cell projection morphogenesis	712	6	0.4	0.0033	Cntnap2,Cntn5,Tenm2,Epha6,Syt1,Nrg1
3	GO:0048858	cell projection morphogenesis	717	6	0.4	0.0033	Cntnap2,Cntn5,Tenm2,Epha6,Syt1,Nrg1
4	GO:0032990	cell part morphogenesis	740	6	0.41	0.0033	Cntnap2,Cntn5,Tenm2,Epha6,Syt1,Nrg1
5	GO:0032989	cellular component morphogenesis	835	6	0.47	0.0054	Cntnap2,Cntn5,Tenm2,Epha6,Syt1,Nrg1
6	GO:0000902	cell morphogenesis	1107	6	0.62	0.0199	Cntnap2,Cntn5,Tenm2,Epha6,Syt1,Nrg1
7	GO:0031175	neuron projection development	1118	6	0.62	0.0199	Cntnap2,Cntn5,Tenm2,Epha6,Syt1,Nrg1
8	GO:0048666	neuron development	1267	6	0.71	0.036	Cntnap2,Cntn5,Tenm2,Epha6,Syt1,Nrg1
9	GO:0030182	neuron differentiation	1541	6	0.86	0.093	Cntnap2,Cntn5,Tenm2,Epha6,Syt1,Nrg1
10	GO:0120036	plasma membrane bounded cell projection organization	1581	6	0.88	0.093	Cntnap2,Cntn5,Tenm2,Epha6,Syt1,Nrg1
11	GO:0007409	axonogenesis	482	4	0.27	0.093	Cntn5,Tenm2,Epha6,Nrg1
12	GO:0007399	nervous system development	2423	7	1.35	0.093	Cntnap2,Cntn5,Tenm2,Epha6,Lingo2,Syt1,Nrg1
13	GO:0030030	cell projection organization	1628	6	0.91	0.093	Cntnap2,Cntn5,Tenm2,Epha6,Syt1,Nrg1
14	GO:0007416	synapse assembly	191	3	0.11	0.093	Cntn5,Lingo2,Nrg1
15	GO:0061564	axon development	522	4	0.29	0.093	Cntn5,Tenm2,Epha6,Nrg1

## Sheet: OPC_Downregulated
	Term Id	Term label	# Reference	# Genes	Fold enrichment	Adj. p-value	Genes
1	GO:0007272	ensheathment of neurons	170	6	0.15	0	Cldn11,Nkx6-2,Mal,Mag,Plp1,Mbp
2	GO:0008366	axon ensheathment	170	6	0.15	0	Cldn11,Nkx6-2,Mal,Mag,Plp1,Mbp
3	GO:0048709	oligodendrocyte differentiation	110	5	0.09	0.0001	Olig1,Nkx6-2,Cnp,Mag,Plp1
4	GO:0014003	oligodendrocyte development	43	4	0.04	0.0001	Olig1,Nkx6-2,Mag,Plp1
5	GO:0042552	myelination	167	5	0.14	0.0004	Nkx6-2,Mal,Mag,Plp1,Mbp
6	GO:0042063	gliogenesis	338	6	0.29	0.0004	Olig1,Gjc2,Nkx6-2,Cnp,Mag,Plp1
7	GO:0022010	central nervous system myelination	24	3	0.02	0.0013	Nkx6-2,Mag,Plp1
8	GO:0032291	axon ensheathment in central nervous system	24	3	0.02	0.0013	Nkx6-2,Mag,Plp1
9	GO:0010001	glial cell differentiation	249	5	0.21	0.0019	Olig1,Nkx6-2,Cnp,Mag,Plp1
10	GO:0021782	glial cell development	118	4	0.1	0.0026	Olig1,Nkx6-2,Mag,Plp1
11	GO:0048856	anatomical structure development	5977	14	5.12	0.033	Bhlha9,Olig1,Ermn,Cldn11,Gjc2,Nkx6-2,Mal,Pf4,Cnp,Gamt,Pdlim2,Mag,Plp1,Mbp
12	GO:0014015	positive regulation of gliogenesis	91	3	0.08	0.0481	Gjc2,Nkx6-2,Mag
13	GO:0007399	nervous system development	2423	9	2.08	0.0572	Olig1,Cldn11,Gjc2,Nkx6-2,Mal,Cnp,Mag,Plp1,Mbp
14	GO:0007275	multicellular organism development	5467	13	4.69	0.0598	Bhlha9,Olig1,Cldn11,Gjc2,Nkx6-2,Mal,Pf4,Cnp,Gamt,Pdlim2,Mag,Plp1,Mbp
15	GO:0032502	developmental process	6449	14	5.53	0.0614	Bhlha9,Olig1,Ermn,Cldn11,Gjc2,Nkx6-2,Mal,Pf4,Cnp,Gamt,Pdlim2,Mag,Plp1,Mbp
16	GO:0009636	response to toxic substance	116	3	0.1	0.0756	Gjc2,Cnp,Mbp
17	GO:0048731	system development	4878	12	4.18	0.0875	Olig1,Cldn11,Gjc2,Nkx6-2,Mal,Pf4,Cnp,Gamt,Pdlim2,Mag,Plp1,Mbp

## Sheet: iOL_Upregulated
	Term Id	Term label	# Reference	# Genes	Fold enrichment	Adj. p-value	Genes
1	GO:0007399	nervous system development	2423	86	19.94	0	Nrg1,Rbfox1,Lrrtm4,Nrxn3,Ntm,Gpc6,Fgf14,Tenm2,Nrg3,Cntnap2,Pcdh15,Adgrb3,Asic2,Nrxn1,Rora,Tafa1,Ctnna2,Syt1,Robo1,Prkca,Prkg1,Dlg2,Sdk1,Dcc,Lrrc7,Kcnma1,Dab1,Cntn5,Gfap,Nav3,Tanc2,Rims1,Grip1,Negr1,Dmd,S100a8,Tenm3,Adgrl3,Macrod2,Rgs6,Dclk1,Epha6,Prickle2,Trem2,Ctnnd2,Pbx1,Kalrn,Ptprg,Cnga3,Unc5d,Myo16,Srrm4,Brinp1,Gpm6a,Lrfn5,Clstn2,Ccdc88a,Hdac9,Slit3,Tcf4,Grm5,Akt3,Ldb2,Cacna1a,Myt1l,Nlgn1,Ptp…
2	GO:0022008	neurogenesis	1835	71	15.1	0	Nrg1,Ntm,Tenm2,Nrg3,Cntnap2,Pcdh15,Adgrb3,Nrxn1,Rora,Tafa1,Ctnna2,Syt1,Robo1,Prkca,Prkg1,Dlg2,Sdk1,Dcc,Lrrc7,Kcnma1,Dab1,Cntn5,Gfap,Nav3,Tanc2,Rims1,Grip1,Negr1,Dmd,S100a8,Tenm3,Adgrl3,Rgs6,Dclk1,Epha6,Prickle2,Trem2,Ctnnd2,Pbx1,Kalrn,Ptprg,Cnga3,Unc5d,Myo16,Srrm4,Brinp1,Gpm6a,Ccdc88a,Slit3,Tcf4,Grm5,Cacna1a,Myt1l,Nlgn1,Ptprm,Csmd3,Ntrk3,Syne1,Atxn1,Fmn1,Robo2,Lrrc4c,Ttc3,Ppfia2,Plxna4,Fstl4,Grin…
3	GO:0048699	generation of neurons	1724	68	14.19	0	Nrg1,Ntm,Tenm2,Nrg3,Cntnap2,Pcdh15,Adgrb3,Nrxn1,Rora,Tafa1,Ctnna2,Syt1,Robo1,Prkca,Prkg1,Dlg2,Sdk1,Dcc,Lrrc7,Kcnma1,Dab1,Cntn5,Gfap,Tanc2,Rims1,Grip1,Negr1,Dmd,Tenm3,Adgrl3,Rgs6,Dclk1,Epha6,Prickle2,Trem2,Ctnnd2,Pbx1,Kalrn,Ptprg,Cnga3,Unc5d,Myo16,Srrm4,Brinp1,Gpm6a,Ccdc88a,Slit3,Tcf4,Grm5,Cacna1a,Myt1l,Nlgn1,Ptprm,Csmd3,Ntrk3,Syne1,Atxn1,Fmn1,Robo2,Lrrc4c,Ttc3,Ppfia2,Plxna4,Fstl4,Bcl11a,Nrcam,Cnt…
4	GO:0051960	regulation of nervous system development	1103	54	9.08	0	Nrg1,Lrrtm4,Ntm,Gpc6,Nrg3,Adgrb3,Asic2,Nrxn1,Tafa1,Ctnna2,Syt1,Robo1,Prkca,Sdk1,Dcc,Lrrc7,Dab1,Gfap,Tanc2,Rims1,Grip1,Negr1,Dmd,Tenm3,Adgrl3,Rgs6,Trem2,Pbx1,Kalrn,Ptprg,Unc5d,Brinp1,Lrfn5,Clstn2,Ccdc88a,Tcf4,Grm5,Cacna1a,Nlgn1,Lrrtm3,Csmd3,Ntrk3,Syne1,Atxn1,Robo2,Lrrc4c,Ttc3,Ppfia2,Plxna4,Il1rapl2,Fstl4,Bcl11a,Nrcam,Arsb
5	GO:0030182	neuron differentiation	1541	62	12.68	0	Nrg1,Ntm,Tenm2,Cntnap2,Pcdh15,Adgrb3,Nrxn1,Rora,Ctnna2,Syt1,Robo1,Prkca,Prkg1,Dlg2,Sdk1,Dcc,Lrrc7,Kcnma1,Dab1,Cntn5,Gfap,Tanc2,Rims1,Grip1,Negr1,Dmd,Tenm3,Rgs6,Dclk1,Epha6,Prickle2,Ctnnd2,Pbx1,Kalrn,Ptprg,Cnga3,Unc5d,Myo16,Srrm4,Brinp1,Gpm6a,Ccdc88a,Slit3,Tcf4,Cacna1a,Myt1l,Nlgn1,Ptprm,Csmd3,Ntrk3,Syne1,Fmn1,Robo2,Lrrc4c,Ttc3,Ppfia2,Plxna4,Fstl4,Bcl11a,Nrcam,Cntn6,Arsb
6	GO:0048666	neuron development	1267	56	10.43	0	Nrg1,Ntm,Tenm2,Cntnap2,Pcdh15,Adgrb3,Nrxn1,Ctnna2,Syt1,Robo1,Prkca,Prkg1,Dlg2,Sdk1,Dcc,Lrrc7,Dab1,Cntn5,Gfap,Tanc2,Rims1,Grip1,Negr1,Dmd,Tenm3,Dclk1,Epha6,Prickle2,Ctnnd2,Pbx1,Kalrn,Ptprg,Cnga3,Unc5d,Myo16,Srrm4,Gpm6a,Ccdc88a,Slit3,Cacna1a,Myt1l,Nlgn1,Ptprm,Csmd3,Ntrk3,Syne1,Fmn1,Robo2,Lrrc4c,Ppfia2,Plxna4,Fstl4,Bcl11a,Nrcam,Cntn6,Arsb
7	GO:0048468	cell development	2461	74	20.26	0	Nrg1,Ntm,Tenm2,Nrg3,Cntnap2,Pcdh15,Adgrb3,Nrxn1,Tafa1,Ctnna2,Syt1,Robo1,Prkca,Prkg1,Dlg2,Sgcd,Sdk1,Dcc,Tdrd6,Lrrc7,Kcnma1,Dab1,Cntn5,Gfap,Ank2,Tanc2,Rims1,Grip1,Negr1,Dmd,S100a8,Tenm3,Rgs6,Dclk1,Epha6,Prickle2,Trem2,Ctnnd2,Pbx1,Kalrn,Ptprg,Cnga3,Unc5d,Myo16,Srrm4,Brinp1,Gpm6a,Slc8a1,Ccdc88a,Hdac9,Slit3,Tcf4,Grm5,Cacna1a,Myt1l,Nlgn1,Ptprm,Csmd3,Ntrk3,Syne1,Atxn1,Fmn1,Robo2,Ccdc63,Lrrc4c,Ttc3,Ppfia…
8	GO:0031175	neuron projection development	1118	51	9.2	0	Nrg1,Ntm,Tenm2,Cntnap2,Pcdh15,Adgrb3,Nrxn1,Ctnna2,Syt1,Robo1,Prkca,Prkg1,Sdk1,Dcc,Lrrc7,Dab1,Cntn5,Gfap,Tanc2,Rims1,Grip1,Negr1,Dmd,Tenm3,Dclk1,Epha6,Prickle2,Ctnnd2,Kalrn,Ptprg,Unc5d,Myo16,Gpm6a,Ccdc88a,Slit3,Cacna1a,Nlgn1,Ptprm,Csmd3,Ntrk3,Syne1,Fmn1,Robo2,Lrrc4c,Ppfia2,Plxna4,Fstl4,Bcl11a,Nrcam,Cntn6,Arsb
9	GO:0050808	synapse organization	479	34	3.94	0	Nrg1,Lrrtm4,Nrxn3,Gpc6,Adgrb3,Asic2,Nrxn1,Ctnna2,Prkca,Sdk1,Cntn5,Tanc2,Adgrl3,Trem2,Ctnnd2,Kalrn,Gpm6a,Grin2b,Lrfn5,Clstn2,Grm5,Dgkb,Cacna1a,Nlgn1,Lrrtm3,Ntrk3,Lrrc4c,Frmpd4,Ppfia2,Il1rapl2,Sorbs1,Cnksr2,Grin2a,Nrcam
10	GO:0048731	system development	4878	100	40.15	0	Nrg1,Rbfox1,Lrrtm4,Nrxn3,Ntm,Csmd1,Gpc6,Fgf14,Tenm2,Nrg3,Cntnap2,Pcdh15,Adgrb3,Asic2,Nrxn1,Rora,Meg3,Tafa1,Ctnna2,Syt1,Robo1,Sgcz,Prkca,Prkg1,Dlg2,Sgcd,Sdk1,Dcc,Lrrc7,Kcnma1,Dab1,Cntn5,Gfap,Nav3,Cacna1c,Tanc2,Rims1,Grip1,Negr1,Dmd,S100a8,Tenm3,Adgrl3,Macrod2,Rgs6,Dclk1,Xist,Epha6,Prickle2,Trem2,Ctnnd2,Pbx1,Kalrn,Ptprg,Cnga3,Unc5d,Myo16,Srrm4,Brinp1,Gpm6a,Slc8a1,Grin2b,Lrfn5,Clstn2,Ccdc88a,Hdac9,R…
11	GO:0007275	multicellular organism development	5467	106	45	0	Nrg1,Rbfox1,Lrrtm4,Nrxn3,Ntm,Csmd1,Gpc6,Fgf14,Tenm2,Nrg3,Cntnap2,Pcdh15,Adgrb3,Asic2,Nrxn1,Rora,Meg3,Tafa1,Ctnna2,Syt1,Robo1,Sgcz,Prkca,Prkg1,Dlg2,Sgcd,Sdk1,Dcc,Tdrd6,Lrrc7,Kcnma1,Dab1,Cntn5,Gfap,Nav3,Cacna1c,Tanc2,Rims1,Grip1,Cdh18,Negr1,Dmd,S100a8,Tenm3,Adgrl3,Macrod2,Rgs6,Dclk1,Xist,Epha6,Prickle2,Trem2,Ctnnd2,Pbx1,Kalrn,Ptprg,Cnga3,Unc5d,Myo16,Srrm4,Brinp1,Gpm6a,Slc8a1,Grin2b,Lrfn5,Clstn2,Ccd…
12	GO:0120036	plasma membrane bounded cell projection organization	1581	56	13.01	0	Nrg1,Ntm,Tenm2,Cntnap2,Pcdh15,Adgrb3,Nrxn1,Ctnna2,Syt1,Robo1,Prkca,Prkg1,Sdk1,Dcc,Lrrc7,Dab1,Cntn5,Gfap,Nav3,Tanc2,Rims1,Grip1,Negr1,Dmd,Tenm3,Dclk1,Epha6,Prickle2,Trem2,Ctnnd2,Kalrn,Ptprg,Unc5d,Myo16,Gpm6a,Grin2b,Ccdc88a,Slit3,Cacna1a,Nlgn1,Ptprm,Csmd3,Ntrk3,Syne1,Fmn1,Robo2,Ccdc63,Lrrc4c,Ppfia2,Plxna4,Fstl4,Grin2a,Bcl11a,Nrcam,Cntn6,Arsb
13	GO:0030030	cell projection organization	1628	56	13.4	0	Nrg1,Ntm,Tenm2,Cntnap2,Pcdh15,Adgrb3,Nrxn1,Ctnna2,Syt1,Robo1,Prkca,Prkg1,Sdk1,Dcc,Lrrc7,Dab1,Cntn5,Gfap,Nav3,Tanc2,Rims1,Grip1,Negr1,Dmd,Tenm3,Dclk1,Epha6,Prickle2,Trem2,Ctnnd2,Kalrn,Ptprg,Unc5d,Myo16,Gpm6a,Grin2b,Ccdc88a,Slit3,Cacna1a,Nlgn1,Ptprm,Csmd3,Ntrk3,Syne1,Fmn1,Robo2,Ccdc63,Lrrc4c,Ppfia2,Plxna4,Fstl4,Grin2a,Bcl11a,Nrcam,Cntn6,Arsb
14	GO:0050767	regulation of neurogenesis	977	44	8.04	0	Nrg1,Ntm,Nrg3,Adgrb3,Tafa1,Ctnna2,Syt1,Robo1,Sdk1,Dcc,Lrrc7,Dab1,Gfap,Tanc2,Rims1,Grip1,Negr1,Dmd,Tenm3,Rgs6,Trem2,Pbx1,Kalrn,Ptprg,Unc5d,Brinp1,Ccdc88a,Tcf4,Grm5,Cacna1a,Nlgn1,Csmd3,Ntrk3,Syne1,Atxn1,Robo2,Lrrc4c,Ttc3,Ppfia2,Plxna4,Fstl4,Bcl11a,Nrcam,Arsb
15	GO:0048856	anatomical structure development	5977	108	49.19	0	Nrg1,Rbfox1,Lrrtm4,Nrxn3,Ntm,Csmd1,Gpc6,Fgf14,Tenm2,Nrg3,Cntnap2,Pcdh15,Adgrb3,Asic2,Nrxn1,Rora,Meg3,Tafa1,Ctnna2,Syt1,Robo1,Sgcz,Prkca,Prkg1,Dlg2,Sgcd,Sdk1,Dcc,Tdrd6,Lrrc7,Kcnma1,Dab1,Cntn5,Gfap,Ank2,Nav3,Cacna1c,Tanc2,Rims1,Grip1,Cdh18,Negr1,Dmd,S100a8,Tenm3,Adgrl3,Macrod2,Rgs6,Dclk1,Xist,Epha6,Prickle2,Trem2,Ctnnd2,Pbx1,Kalrn,Ptprg,Cnga3,Unc5d,Myo16,Srrm4,Brinp1,Gpm6a,Slc8a1,Grin2b,Lrfn5,Clstn…
16	GO:0099536	synaptic signaling	907	41	7.47	0	Nrg1,Nrxn3,Fgf14,Tenm2,Nrg3,Nrxn1,Gabrg3,Syt1,Fgf12,Prkca,Dlg2,Dcc,Dlgap1,Kcnma1,Dgki,Gfap,Cacna1c,Rims1,Erc2,Cadps,Dlgap2,Ctnnd2,Kalrn,Gria1,Syn2,Grin2b,Clstn2,Grm5,Dgkb,Cacna1a,Nlgn1,Grm8,Syne1,Ptprn2,Atxn1,Lrrc4c,Ppfia2,Sorbs1,Shisa9,Grin2a,Kcnh1
17	GO:0060284	regulation of cell development	1121	45	9.23	0	Nrg1,Ntm,Nrg3,Adgrb3,Tafa1,Ctnna2,Syt1,Robo1,Sdk1,Dcc,Lrrc7,Dab1,Gfap,Tanc2,Rims1,Grip1,Negr1,Dmd,Tenm3,Rgs6,Trem2,Pbx1,Kalrn,Ptprg,Unc5d,Brinp1,Ccdc88a,Hdac9,Tcf4,Grm5,Cacna1a,Nlgn1,Csmd3,Ntrk3,Syne1,Atxn1,Robo2,Lrrc4c,Ttc3,Ppfia2,Plxna4,Fstl4,Bcl11a,Nrcam,Arsb
18	GO:0042391	regulation of membrane potential	450	30	3.7	0	Fgf14,Asic2,Nrxn1,Gabrg3,Fgf12,Kcnma1,Dpp6,Dgki,Kcnd2,Ank2,Cacna1c,Rims1,Kcnc2,Dmd,Kcnh7,Trem2,Gria1,Slc8a1,Grin2b,Cacna1a,Nlgn1,Ntrk3,Kcnh5,Syne1,Atxn1,Nalcn,Cacna1d,Grin2a,Nrcam,Kcnh1
19	GO:0048812	neuron projection morphogenesis	698	36	5.74	0	Nrg1,Tenm2,Cntnap2,Adgrb3,Ctnna2,Syt1,Robo1,Prkca,Dcc,Dab1,Cntn5,Tanc2,Rims1,Grip1,Dclk1,Epha6,Ctnnd2,Kalrn,Unc5d,Myo16,Gpm6a,Slit3,Cacna1a,Nlgn1,Ptprm,Ntrk3,Syne1,Fmn1,Robo2,Lrrc4c,Ppfia2,Plxna4,Fstl4,Bcl11a,Nrcam,Cntn6
20	GO:0034765	regulation of ion transmembrane transport	489	31	4.02	0	Dpp10,Kcnip4,Fgf14,Asic2,Nrxn1,Fgf12,Prkca,Prkg1,Kcnma1,Dpp6,Kcnd2,Ank2,Cacna1c,Kcnc2,Dmd,Kcnh7,Trem2,Cacna2d3,Slc8a1,Kcnb2,Grm5,Cacna1a,Nlgn1,Kcnh5,Kcnq5,Nalcn,Cacna1d,Shisa9,Kcnj3,Grin2a,Kcnh1
21	GO:0045664	regulation of neuron differentiation	793	38	6.53	0	Nrg1,Ntm,Adgrb3,Ctnna2,Syt1,Robo1,Sdk1,Dcc,Lrrc7,Dab1,Gfap,Tanc2,Rims1,Grip1,Negr1,Dmd,Tenm3,Rgs6,Pbx1,Kalrn,Ptprg,Brinp1,Ccdc88a,Tcf4,Cacna1a,Nlgn1,Csmd3,Ntrk3,Syne1,Robo2,Lrrc4c,Ttc3,Ppfia2,Plxna4,Fstl4,Bcl11a,Nrcam,Arsb
22	GO:0120035	regulation of plasma membrane bounded cell projection organization	798	38	6.57	0	Nrg1,Ntm,Adgrb3,Nrxn1,Ctnna2,Syt1,Robo1,Sdk1,Dcc,Lrrc7,Dab1,Gfap,Nav3,Tanc2,Rims1,Grip1,Negr1,Dmd,Tenm3,Trem2,Kalrn,Ptprg,Gpm6a,Grin2b,Ccdc88a,Cacna1a,Nlgn1,Csmd3,Ntrk3,Syne1,Robo2,Lrrc4c,Ppfia2,Plxna4,Fstl4,Bcl11a,Nrcam,Arsb
23	GO:0120039	plasma membrane bounded cell projection morphogenesis	712	36	5.86	0	Nrg1,Tenm2,Cntnap2,Adgrb3,Ctnna2,Syt1,Robo1,Prkca,Dcc,Dab1,Cntn5,Tanc2,Rims1,Grip1,Dclk1,Epha6,Ctnnd2,Kalrn,Unc5d,Myo16,Gpm6a,Slit3,Cacna1a,Nlgn1,Ptprm,Ntrk3,Syne1,Fmn1,Robo2,Lrrc4c,Ppfia2,Plxna4,Fstl4,Bcl11a,Nrcam,Cntn6
24	GO:0031344	regulation of cell projection organization	807	38	6.64	0	Nrg1,Ntm,Adgrb3,Nrxn1,Ctnna2,Syt1,Robo1,Sdk1,Dcc,Lrrc7,Dab1,Gfap,Nav3,Tanc2,Rims1,Grip1,Negr1,Dmd,Tenm3,Trem2,Kalrn,Ptprg,Gpm6a,Grin2b,Ccdc88a,Cacna1a,Nlgn1,Csmd3,Ntrk3,Syne1,Robo2,Lrrc4c,Ppfia2,Plxna4,Fstl4,Bcl11a,Nrcam,Arsb
25	GO:0048858	cell projection morphogenesis	717	36	5.9	0	Nrg1,Tenm2,Cntnap2,Adgrb3,Ctnna2,Syt1,Robo1,Prkca,Dcc,Dab1,Cntn5,Tanc2,Rims1,Grip1,Dclk1,Epha6,Ctnnd2,Kalrn,Unc5d,Myo16,Gpm6a,Slit3,Cacna1a,Nlgn1,Ptprm,Ntrk3,Syne1,Fmn1,Robo2,Lrrc4c,Ppfia2,Plxna4,Fstl4,Bcl11a,Nrcam,Cntn6
26	GO:2000026	regulation of multicellular organismal development	2254	62	18.55	0	Nrg1,Rbfox1,Lrrtm4,Ntm,Gpc6,Nrg3,Adgrb3,Asic2,Nrxn1,Tafa1,Ctnna2,Syt1,Robo1,Prkca,Sdk1,Dcc,Lrrc7,Dab1,Gfap,Tanc2,Rims1,Grip1,Negr1,Dmd,Tenm3,Adgrl3,Rgs6,Trem2,Pbx1,Kalrn,Ptprg,Unc5d,Brinp1,Slc8a1,Lrfn5,Clstn2,Ccdc88a,Hdac9,Tcf4,Grm5,Akt3,Cacna1a,Ldlrad4,Nlgn1,Ptprm,Lrrtm3,Csmd3,Ntrk3,Syne1,Inpp4b,Meis2,Atxn1,Robo2,Lrrc4c,Ttc3,Ppfia2,Plxna4,Il1rapl2,Fstl4,Bcl11a,Nrcam,Arsb
27	GO:0099537	trans-synaptic signaling	878	39	7.23	0	Nrxn3,Fgf14,Tenm2,Nrg3,Nrxn1,Gabrg3,Syt1,Fgf12,Prkca,Dlg2,Dcc,Dlgap1,Kcnma1,Dgki,Gfap,Cacna1c,Rims1,Erc2,Cadps,Dlgap2,Ctnnd2,Kalrn,Gria1,Syn2,Grin2b,Clstn2,Grm5,Dgkb,Cacna1a,Nlgn1,Grm8,Syne1,Ptprn2,Atxn1,Lrrc4c,Ppfia2,Shisa9,Grin2a,Kcnh1
28	GO:0032990	cell part morphogenesis	740	36	6.09	0	Nrg1,Tenm2,Cntnap2,Adgrb3,Ctnna2,Syt1,Robo1,Prkca,Dcc,Dab1,Cntn5,Tanc2,Rims1,Grip1,Dclk1,Epha6,Ctnnd2,Kalrn,Unc5d,Myo16,Gpm6a,Slit3,Cacna1a,Nlgn1,Ptprm,Ntrk3,Syne1,Fmn1,Robo2,Lrrc4c,Ppfia2,Plxna4,Fstl4,Bcl11a,Nrcam,Cntn6
29	GO:0034330	cell junction organization	740	36	6.09	0	Nrg1,Lrrtm4,Nrxn3,Gpc6,Adgrb3,Asic2,Nrxn1,Ctnna2,Prkca,Sdk1,Cntn5,Tanc2,Cdh18,Adgrl3,Trem2,Ctnnd2,Kalrn,Gpm6a,Grin2b,Lrfn5,Clstn2,Grm5,Dgkb,Cacna1a,Nlgn1,Lrrtm3,Ntrk3,Fmn1,Lrrc4c,Frmpd4,Ppfia2,Il1rapl2,Sorbs1,Cnksr2,Grin2a,Nrcam
30	GO:0051239	regulation of multicellular organismal process	3366	76	27.7	0	Nrg1,Rbfox1,Lrrtm4,Ntm,Gpc6,Nrg3,Adgrb3,Asic2,Nrxn1,Rora,Tafa1,Ctnna2,Syt1,Robo1,Fgf12,Prkca,Prkg1,Sdk1,Dcc,Lrrc7,Dlgap1,Kcnma1,Dab1,Gfap,Ank2,Nav3,Cacna1c,Tanc2,Rims1,Grip1,Negr1,Dmd,Tenm3,Adgrl3,Rgs6,Dlgap2,Trem2,Pbx1,Kalrn,Ptprg,Unc5d,Brinp1,Slc8a1,Lrfn5,Clstn2,Ccdc88a,Hdac9,Rsad2,Tcf4,Grm5,Akt3,Cacna1a,Ldlrad4,Nlgn1,Ptprm,Lrrtm3,Csmd3,Ntrk3,Syne1,Inpp4b,Meis2,Atxn1,Robo2,Lrrc4c,Ttc3,Ppfia2,Pl…
31	GO:0010975	regulation of neuron projection development	623	33	5.13	0	Nrg1,Ntm,Adgrb3,Ctnna2,Syt1,Robo1,Sdk1,Dcc,Lrrc7,Dab1,Gfap,Tanc2,Rims1,Grip1,Negr1,Dmd,Tenm3,Kalrn,Ptprg,Ccdc88a,Cacna1a,Nlgn1,Csmd3,Ntrk3,Syne1,Robo2,Lrrc4c,Ppfia2,Plxna4,Fstl4,Bcl11a,Nrcam,Arsb
32	GO:0034762	regulation of transmembrane transport	582	32	4.79	0	Dpp10,Kcnip4,Fgf14,Asic2,Nrxn1,Fgf12,Prkca,Prkg1,Kcnma1,Dpp6,Kcnd2,Ank2,Cacna1c,Kcnc2,Dmd,Kcnh7,Trem2,Cacna2d3,Slc8a1,Kcnb2,Grm5,Cacna1a,Nlgn1,Kcnh5,Kcnq5,Nalcn,Cacna1d,Sorbs1,Shisa9,Kcnj3,Grin2a,Kcnh1
33	GO:0007268	chemical synaptic transmission	869	38	7.15	0	Nrxn3,Fgf14,Nrg3,Nrxn1,Gabrg3,Syt1,Fgf12,Prkca,Dlg2,Dcc,Dlgap1,Kcnma1,Dgki,Gfap,Cacna1c,Rims1,Erc2,Cadps,Dlgap2,Ctnnd2,Kalrn,Gria1,Syn2,Grin2b,Clstn2,Grm5,Dgkb,Cacna1a,Nlgn1,Grm8,Syne1,Ptprn2,Atxn1,Lrrc4c,Ppfia2,Shisa9,Grin2a,Kcnh1
34	GO:0098916	anterograde trans-synaptic signaling	869	38	7.15	0	Nrxn3,Fgf14,Nrg3,Nrxn1,Gabrg3,Syt1,Fgf12,Prkca,Dlg2,Dcc,Dlgap1,Kcnma1,Dgki,Gfap,Cacna1c,Rims1,Erc2,Cadps,Dlgap2,Ctnnd2,Kalrn,Gria1,Syn2,Grin2b,Clstn2,Grm5,Dgkb,Cacna1a,Nlgn1,Grm8,Syne1,Ptprn2,Atxn1,Lrrc4c,Ppfia2,Shisa9,Grin2a,Kcnh1
35	GO:0048869	cellular developmental process	4418	87	36.36	0	Nrg1,Rbfox1,Ntm,Tenm2,Nrg3,Cntnap2,Pcdh15,Adgrb3,Nrxn1,Rora,Tafa1,Ctnna2,Syt1,Robo1,Prkca,Prkg1,Dlg2,Sgcd,Sdk1,Dcc,Tdrd6,Lrrc7,Kcnma1,Dab1,Cntn5,Gfap,Ank2,Nav3,Tanc2,Rims1,Grip1,Negr1,Dmd,S100a8,Tenm3,Adgrl3,Rgs6,Dclk1,Xist,Epha6,Prickle2,Trem2,Ctnnd2,Pbx1,Kalrn,Ptprg,Cnga3,Unc5d,Myo16,Srrm4,Brinp1,Gpm6a,Slc8a1,Ccdc88a,Hdac9,Rsad2,Zfp354a,Slit3,Tcf4,Grm5,Akt3,Cacna1a,Ldlrad4,Myt1l,Nlgn1,Ptprm,Csm…
36	GO:0032502	developmental process	6449	108	53.08	0	Nrg1,Rbfox1,Lrrtm4,Nrxn3,Ntm,Csmd1,Gpc6,Fgf14,Tenm2,Nrg3,Cntnap2,Pcdh15,Adgrb3,Asic2,Nrxn1,Rora,Meg3,Tafa1,Ctnna2,Syt1,Robo1,Sgcz,Prkca,Prkg1,Dlg2,Sgcd,Sdk1,Dcc,Tdrd6,Lrrc7,Kcnma1,Dab1,Cntn5,Gfap,Ank2,Nav3,Cacna1c,Tanc2,Rims1,Grip1,Cdh18,Negr1,Dmd,S100a8,Tenm3,Adgrl3,Macrod2,Rgs6,Dclk1,Xist,Epha6,Prickle2,Trem2,Ctnnd2,Pbx1,Kalrn,Ptprg,Cnga3,Unc5d,Myo16,Srrm4,Brinp1,Gpm6a,Slc8a1,Grin2b,Lrfn5,Clstn…
37	GO:0051962	positive regulation of nervous system development	667	33	5.49	0	Nrg1,Lrrtm4,Adgrb3,Asic2,Nrxn1,Syt1,Robo1,Prkca,Dcc,Lrrc7,Dab1,Gfap,Rims1,Grip1,Negr1,Dmd,Tenm3,Adgrl3,Rgs6,Trem2,Kalrn,Brinp1,Clstn2,Tcf4,Grm5,Nlgn1,Lrrtm3,Ntrk3,Atxn1,Robo2,Plxna4,Bcl11a,Arsb
38	GO:0050807	regulation of synapse organization	277	23	2.28	0	Lrrtm4,Gpc6,Adgrb3,Asic2,Nrxn1,Ctnna2,Prkca,Tanc2,Adgrl3,Kalrn,Gpm6a,Grin2b,Lrfn5,Clstn2,Dgkb,Nlgn1,Lrrtm3,Ntrk3,Frmpd4,Ppfia2,Il1rapl2,Sorbs1,Nrcam
39	GO:0030154	cell differentiation	4310	85	35.47	0	Nrg1,Rbfox1,Ntm,Tenm2,Nrg3,Cntnap2,Pcdh15,Adgrb3,Nrxn1,Rora,Tafa1,Ctnna2,Syt1,Robo1,Prkca,Prkg1,Dlg2,Sgcd,Sdk1,Dcc,Tdrd6,Lrrc7,Kcnma1,Dab1,Cntn5,Gfap,Ank2,Nav3,Tanc2,Rims1,Grip1,Negr1,Dmd,S100a8,Tenm3,Adgrl3,Rgs6,Dclk1,Xist,Epha6,Prickle2,Trem2,Ctnnd2,Pbx1,Kalrn,Ptprg,Cnga3,Unc5d,Myo16,Srrm4,Brinp1,Gpm6a,Slc8a1,Ccdc88a,Hdac9,Rsad2,Slit3,Tcf4,Grm5,Cacna1a,Ldlrad4,Myt1l,Nlgn1,Ptprm,Csmd3,Ntrk3,Syne…
40	GO:0032989	cellular component morphogenesis	835	36	6.87	0	Nrg1,Tenm2,Cntnap2,Adgrb3,Ctnna2,Syt1,Robo1,Prkca,Dcc,Dab1,Cntn5,Tanc2,Rims1,Grip1,Dclk1,Epha6,Ctnnd2,Kalrn,Unc5d,Myo16,Gpm6a,Slit3,Cacna1a,Nlgn1,Ptprm,Ntrk3,Syne1,Fmn1,Robo2,Lrrc4c,Ppfia2,Plxna4,Fstl4,Bcl11a,Nrcam,Cntn6
41	GO:0050803	regulation of synapse structure or activity	289	23	2.38	0	Lrrtm4,Gpc6,Adgrb3,Asic2,Nrxn1,Ctnna2,Prkca,Tanc2,Adgrl3,Kalrn,Gpm6a,Grin2b,Lrfn5,Clstn2,Dgkb,Nlgn1,Lrrtm3,Ntrk3,Frmpd4,Ppfia2,Il1rapl2,Sorbs1,Nrcam
42	GO:0043269	regulation of ion transport	743	34	6.12	0	Dpp10,Kcnip4,Fgf14,Asic2,Nrxn1,Syt1,Fgf12,Prkca,Prkg1,Kcnma1,Dpp6,Kcnd2,Ank2,Cacna1c,Kcnc2,Dmd,Kcnh7,Trem2,Cacna2d3,Slc8a1,Grin2b,Kcnb2,Grm5,Akt3,Cacna1a,Nlgn1,Kcnh5,Kcnq5,Nalcn,Cacna1d,Shisa9,Kcnj3,Grin2a,Kcnh1
43	GO:0098742	cell-cell adhesion via plasma-membrane adhesion molecules	209	20	1.72	0	Gpc6,Tenm2,Pcdh15,Nrxn1,Robo1,Sdk1,Dab1,Cntn5,Cdh18,Tenm3,Adgrl3,Unc5d,Lrfn5,Clstn2,Nlgn1,Ptprm,Robo2,Lrrc4c,Nrcam,Cntn6
44	GO:0032879	regulation of localization	2874	66	23.65	0	Nrg1,Dpp10,Kcnip4,Nrxn3,Gpc6,Fgf14,Nrg3,Asic2,Nrxn1,Ctnna2,Syt1,Robo1,Fgf12,Prkca,Prkg1,Kcnma1,Dpp6,Dgki,Kcnd2,Gfap,Ank2,Nav3,Cacna1c,Rims1,Kcnc2,Dmd,S100a8,Cadps,Kcnh7,Dclk1,Trem2,Kalrn,Ptprg,Unc5d,Cacna2d3,Slc8a1,Grin2b,Ccdc88a,Hdac9,Rsad2,Kcnb2,Grm5,Akt3,Ldb2,Cacna1a,Ldlrad4,Nlgn1,Grm8,Ptprm,Ntrk3,Kcnh5,D6Wsu163e,Syne1,Inpp4b,Kcnq5,Ppfia2,Plxna4,Nalcn,Cacna1d,Sorbs1,Shisa9,Kcnj3,Grin2a,Reep1,K…
45	GO:0098655	cation transmembrane transport	738	33	6.07	0	Dpp10,Kcnip4,Fam155a,Fgf14,Asic2,Nrxn1,Fgf12,Prkg1,Kcnma1,Dpp6,Kcnd2,Ank2,Cacna1c,Kcnc2,Dmd,Kcnh7,Trem2,Cnga3,Cacna2d3,Slc8a1,Grin2b,Kcnb2,Cacna1a,Nlgn1,Kcnh5,Kcnq5,Nalcn,Cacna1d,Shisa9,Slc24a3,Kcnj3,Grin2a,Kcnh1
46	GO:0007416	synapse assembly	191	19	1.57	0	Nrg1,Lrrtm4,Nrxn3,Gpc6,Adgrb3,Asic2,Nrxn1,Prkca,Sdk1,Cntn5,Adgrl3,Gpm6a,Lrfn5,Clstn2,Cacna1a,Nlgn1,Lrrtm3,Ntrk3,Il1rapl2
47	GO:0050793	regulation of developmental process	2813	65	23.15	0	Nrg1,Rbfox1,Lrrtm4,Ntm,Gpc6,Nrg3,Adgrb3,Asic2,Nrxn1,Rora,Tafa1,Ctnna2,Syt1,Robo1,Prkca,Sdk1,Dcc,Lrrc7,Dab1,Gfap,Cacna1c,Tanc2,Rims1,Grip1,Negr1,Dmd,Tenm3,Adgrl3,Rgs6,Trem2,Pbx1,Kalrn,Ptprg,Unc5d,Brinp1,Slc8a1,Lrfn5,Clstn2,Ccdc88a,Hdac9,Tcf4,Grm5,Akt3,Cacna1a,Ldlrad4,Nlgn1,Ptprm,Lrrtm3,Csmd3,Ntrk3,Syne1,Inpp4b,Meis2,Atxn1,Robo2,Lrrc4c,Ttc3,Ppfia2,Plxna4,Il1rapl2,Cebpa,Fstl4,Bcl11a,Nrcam,Arsb
48	GO:0048667	cell morphogenesis involved in neuron differentiation	647	31	5.33	0	Nrg1,Tenm2,Pcdh15,Adgrb3,Ctnna2,Robo1,Prkca,Dcc,Dab1,Cntn5,Tanc2,Dclk1,Epha6,Ctnnd2,Kalrn,Unc5d,Slit3,Cacna1a,Nlgn1,Ptprm,Ntrk3,Syne1,Fmn1,Robo2,Lrrc4c,Ppfia2,Plxna4,Fstl4,Bcl11a,Nrcam,Cntn6
49	GO:0098660	inorganic ion transmembrane transport	714	32	5.88	0	Dpp10,Kcnip4,Fam155a,Fgf14,Asic2,Gabrg3,Fgf12,Prkg1,Kcnma1,Dpp6,Kcnd2,Ank2,Cacna1c,Kcnc2,Dmd,Kcnh7,Trem2,Cnga3,Cacna2d3,Slc8a1,Grin2b,Kcnb2,Grm5,Cacna1a,Kcnh5,Kcnq5,Nalcn,Cacna1d,Slc24a3,Kcnj3,Grin2a,Kcnh1
50	GO:0034220	ion transmembrane transport	937	36	7.71	0	Dpp10,Kcnip4,Fam155a,Fgf14,Asic2,Nrxn1,Gabrg3,Fgf12,Prkca,Prkg1,Kcnma1,Dpp6,Kcnd2,Ank2,Cacna1c,Kcnc2,Dmd,Kcnh7,Trem2,Cnga3,Cacna2d3,Slc8a1,Grin2b,Kcnb2,Grm5,Cacna1a,Nlgn1,Kcnh5,Kcnq5,Nalcn,Cacna1d,Shisa9,Slc24a3,Kcnj3,Grin2a,Kcnh1
51	GO:0000902	cell morphogenesis	1107	39	9.11	0	Nrg1,Tenm2,Cntnap2,Pcdh15,Adgrb3,Ctnna2,Syt1,Robo1,Prkca,Dcc,Dab1,Cntn5,Tanc2,Rims1,Grip1,Cdh18,Dclk1,Epha6,Ctnnd2,Kalrn,Unc5d,Myo16,Gpm6a,Slit3,Cacna1a,Nlgn1,Ptprm,Ntrk3,Syne1,Fmn1,Robo2,Lrrc4c,Ttc3,Ppfia2,Plxna4,Fstl4,Bcl11a,Nrcam,Cntn6
52	GO:0065008	regulation of biological quality	4104	79	33.78	0	Nrg1,Lrrtm4,Nrxn3,Fam155a,Csmd1,Gpc6,Fgf14,Pcdh15,Adgrb3,Asic2,Nrxn1,Gabrg3,Rora,Ctnna2,Syt1,Fgf12,Prkca,Prkg1,Dlg2,Sgcd,Kcnma1,Dpp6,Dgki,Kcnd2,Gfap,Ank2,Cacna1c,Tanc2,Rims1,Grip1,Erc2,Kcnc2,Dmd,Adgrl3,Cadps,Kcnh7,Trem2,Ctnnd2,Kalrn,Gria1,Syn2,Gpm6a,Slc8a1,Grin2b,Lrfn5,Clstn2,Ccdc88a,Hdac9,Grm5,Akt3,Dgkb,Ldb2,Cacna1a,Nlgn1,Grm8,Ptprm,Lrrtm3,Ntrk3,Kcnh5,Syne1,Inpp4b,Ptprn2,Atxn1,Fmn1,Frmpd4,Ppfia2…
53	GO:0045595	regulation of cell differentiation	1971	52	16.22	0	Nrg1,Rbfox1,Ntm,Nrg3,Adgrb3,Rora,Tafa1,Ctnna2,Syt1,Robo1,Prkca,Sdk1,Dcc,Lrrc7,Dab1,Gfap,Tanc2,Rims1,Grip1,Negr1,Dmd,Tenm3,Rgs6,Trem2,Pbx1,Kalrn,Ptprg,Unc5d,Brinp1,Ccdc88a,Hdac9,Tcf4,Grm5,Cacna1a,Ldlrad4,Nlgn1,Csmd3,Ntrk3,Syne1,Inpp4b,Meis2,Atxn1,Robo2,Lrrc4c,Ttc3,Ppfia2,Plxna4,Cebpa,Fstl4,Bcl11a,Nrcam,Arsb
54	GO:0098662	inorganic cation transmembrane transport	657	30	5.41	0	Dpp10,Kcnip4,Fam155a,Fgf14,Asic2,Fgf12,Prkg1,Kcnma1,Dpp6,Kcnd2,Ank2,Cacna1c,Kcnc2,Dmd,Kcnh7,Trem2,Cnga3,Cacna2d3,Slc8a1,Grin2b,Kcnb2,Cacna1a,Kcnh5,Kcnq5,Nalcn,Cacna1d,Slc24a3,Kcnj3,Grin2a,Kcnh1
55	GO:0032501	multicellular organismal process	8423	121	69.33	0	Nrg1,Rbfox1,Lrrtm4,Nrxn3,Ntm,Csmd1,Gpc6,Fgf14,Tenm2,Nrg3,Cntnap2,Pcdh15,Adgrb3,Asic2,Nrxn1,Gabrg3,Rora,Meg3,Tafa1,Ctnna2,Syt1,Robo1,Fgf12,Sgcz,Prkca,Prkg1,Dlg2,Sgcd,Sdk1,Dcc,Tdrd6,Tafa2,Lrrc7,Dlgap1,Kcnma1,Dab1,Cntn5,Dpp6,Dgki,Kcnd2,Gfap,Ank2,Nav3,Cacna1c,Tanc2,Rims1,Grip1,Cdh18,Negr1,Dmd,S100a8,Tenm3,Adgrl3,Macrod2,Rgs6,Dclk1,Dlgap2,Xist,Epha6,Prickle2,Trem2,Ctnnd2,Pbx1,Kalrn,Ptprg,Cnga3,Unc5d,G…
56	GO:0071805	potassium ion transmembrane transport	200	18	1.65	0	Dpp10,Kcnip4,Prkg1,Kcnma1,Dpp6,Kcnd2,Ank2,Kcnc2,Kcnh7,Trem2,Kcnb2,Kcnh5,Kcnq5,Nalcn,Cacna1d,Slc24a3,Kcnj3,Kcnh1
57	GO:0051049	regulation of transport	1906	50	15.69	0	Dpp10,Kcnip4,Nrxn3,Fgf14,Asic2,Nrxn1,Syt1,Fgf12,Prkca,Prkg1,Kcnma1,Dpp6,Dgki,Kcnd2,Gfap,Ank2,Cacna1c,Rims1,Kcnc2,Dmd,S100a8,Cadps,Kcnh7,Trem2,Kalrn,Cacna2d3,Slc8a1,Grin2b,Hdac9,Rsad2,Kcnb2,Grm5,Akt3,Cacna1a,Nlgn1,Grm8,Kcnh5,D6Wsu163e,Syne1,Inpp4b,Kcnq5,Ppfia2,Nalcn,Cacna1d,Sorbs1,Shisa9,Kcnj3,Grin2a,Reep1,Kcnh1
58	GO:0000904	cell morphogenesis involved in differentiation	814	32	6.7	0	Nrg1,Tenm2,Pcdh15,Adgrb3,Ctnna2,Robo1,Prkca,Dcc,Dab1,Cntn5,Tanc2,Dclk1,Epha6,Ctnnd2,Kalrn,Unc5d,Slit3,Cacna1a,Nlgn1,Ptprm,Ntrk3,Syne1,Fmn1,Robo2,Lrrc4c,Ttc3,Ppfia2,Plxna4,Fstl4,Bcl11a,Nrcam,Cntn6
59	GO:0071840	cellular component organization or biogenesis	6229	98	51.27	0	Nrg1,Lrrtm4,Nrxn3,Ntm,Gpc6,Tenm2,Cntnap2,Pcdh15,Adgrb3,Asic2,Nrxn1,Ctnna2,Celf2,Syt1,Robo1,Sgcz,Prkca,Prkg1,Dlg2,Sgcd,Sdk1,Dcc,Tdrd6,Lrrc7,Dlgap1,Kcnma1,Dab1,Cntn5,Kcnd2,Gfap,Ank2,Nav3,Tanc2,Rims1,Grip1,Erc2,Cdh18,Negr1,Kcnc2,Dmd,Tenm3,Adgrl3,Cadps,Dclk1,Epha6,Prickle2,Trem2,Ctnnd2,Kalrn,Ptprg,Ppp2r2b,Unc5d,Myo16,Kctd16,Gpm6a,Grin2b,Lrfn5,Clstn2,Ccdc88a,Hdac9,Kcnb2,Zfp354a,Slit3,Tcf4,Grm5,Akt3,Dg…
60	GO:0016043	cellular component organization	6040	96	49.71	0	Nrg1,Lrrtm4,Nrxn3,Ntm,Gpc6,Tenm2,Cntnap2,Pcdh15,Adgrb3,Asic2,Nrxn1,Ctnna2,Celf2,Syt1,Robo1,Sgcz,Prkca,Prkg1,Dlg2,Sgcd,Sdk1,Dcc,Tdrd6,Lrrc7,Dlgap1,Kcnma1,Dab1,Cntn5,Kcnd2,Gfap,Ank2,Nav3,Tanc2,Rims1,Grip1,Erc2,Cdh18,Negr1,Kcnc2,Dmd,Tenm3,Adgrl3,Cadps,Dclk1,Epha6,Prickle2,Trem2,Ctnnd2,Kalrn,Ptprg,Ppp2r2b,Unc5d,Myo16,Kctd16,Gpm6a,Grin2b,Lrfn5,Clstn2,Ccdc88a,Hdac9,Kcnb2,Zfp354a,Slit3,Tcf4,Grm5,Akt3,Dg…
61	GO:0034329	cell junction assembly	426	23	3.51	0	Nrg1,Lrrtm4,Nrxn3,Gpc6,Adgrb3,Asic2,Nrxn1,Prkca,Sdk1,Cntn5,Cdh18,Adgrl3,Ctnnd2,Gpm6a,Lrfn5,Clstn2,Cacna1a,Nlgn1,Lrrtm3,Ntrk3,Fmn1,Il1rapl2,Sorbs1
62	GO:0016358	dendrite development	306	20	2.52	0	Nrg1,Adgrb3,Ctnna2,Robo1,Prkg1,Sdk1,Dab1,Tanc2,Grip1,Dclk1,Ctnnd2,Kalrn,Cacna1a,Nlgn1,Csmd3,Syne1,Fmn1,Ppfia2,Fstl4,Bcl11a
63	GO:0006813	potassium ion transport	240	18	1.98	0	Dpp10,Kcnip4,Prkg1,Kcnma1,Dpp6,Kcnd2,Ank2,Kcnc2,Kcnh7,Trem2,Kcnb2,Kcnh5,Kcnq5,Nalcn,Cacna1d,Slc24a3,Kcnj3,Kcnh1
64	GO:0050804	modulation of chemical synaptic transmission	674	28	5.55	0	Nrxn3,Fgf14,Nrg3,Nrxn1,Syt1,Prkca,Dcc,Dlgap1,Dgki,Gfap,Rims1,Dlgap2,Ctnnd2,Kalrn,Gria1,Grin2b,Clstn2,Grm5,Dgkb,Cacna1a,Nlgn1,Grm8,Syne1,Lrrc4c,Ppfia2,Shisa9,Grin2a,Kcnh1
65	GO:0099177	regulation of trans-synaptic signaling	675	28	5.56	0	Nrxn3,Fgf14,Nrg3,Nrxn1,Syt1,Prkca,Dcc,Dlgap1,Dgki,Gfap,Rims1,Dlgap2,Ctnnd2,Kalrn,Gria1,Grin2b,Clstn2,Grm5,Dgkb,Cacna1a,Nlgn1,Grm8,Syne1,Lrrc4c,Ppfia2,Shisa9,Grin2a,Kcnh1
66	GO:0055085	transmembrane transport	1311	39	10.79	0	Dpp10,Kcnip4,Fam155a,Fgf14,Asic2,Nrxn1,Gabrg3,Fgf12,Prkca,Prkg1,Kcnma1,Dpp6,Kcnd2,Ank2,Cacna1c,Kcnc2,Dmd,Slc35f1,Kcnh7,Trem2,Cnga3,Cacna2d3,Slc8a1,Grin2b,Kcnb2,Grm5,Cacna1a,Nlgn1,Kcnh5,Kcnq5,Nalcn,Cacna1d,Sorbs1,Shisa9,Slc35c1,Slc24a3,Kcnj3,Grin2a,Kcnh1
67	GO:0015672	monovalent inorganic cation transport	489	24	4.02	0	Dpp10,Kcnip4,Fgf14,Asic2,Fgf12,Prkg1,Kcnma1,Dpp6,Kcnd2,Ank2,Kcnc2,Dmd,Kcnh7,Trem2,Slc8a1,Kcnb2,Akt3,Kcnh5,Kcnq5,Nalcn,Cacna1d,Slc24a3,Kcnj3,Kcnh1
68	GO:0051179	localization	6076	95	50.01	0	Nrg1,Dpp10,Lrrtm4,Kcnip4,Nrxn3,Fam155a,Gpc6,Fgf14,Nrg3,Cntnap2,Asic2,Nrxn1,Gabrg3,Ctnna2,Syt1,Robo1,Fgf12,Prkca,Prkg1,Dlg2,Sgcd,Dcc,Lrrc7,Dlgap1,Kcnma1,Dab1,Dpp6,Dgki,Kcnd2,Gfap,Ank2,Nav3,Cacna1c,Tanc2,Rims1,Grip1,Erc2,Kcnc2,Dmd,S100a8,Slc35f1,Adgrl3,Cadps,Kcnh7,Dclk1,Trem2,Kalrn,Ptprg,Cnga3,Ppp2r2b,Unc5d,Gria1,Cacna2d3,Syn2,Gpm6a,Slc8a1,Grin2b,Ccdc88a,Hdac9,Rsad2,Kcnb2,Lrp1b,Grm5,Akt3,Ldb2,Cacna…
69	GO:0007267	cell-cell signaling	1729	45	14.23	0	Nrg1,Nrxn3,Fgf14,Tenm2,Nrg3,Nrxn1,Gabrg3,Syt1,Fgf12,Prkca,Dlg2,Dcc,Dlgap1,Kcnma1,Dgki,Gfap,Ank2,Cacna1c,Rims1,Erc2,S100a8,Cadps,Dlgap2,Ctnnd2,Kalrn,Gria1,Syn2,Grin2b,Clstn2,Hdac9,Grm5,Dgkb,Cacna1a,Nlgn1,Grm8,Syne1,Ptprn2,Atxn1,Lrrc4c,Ppfia2,Cacna1d,Sorbs1,Shisa9,Grin2a,Kcnh1
70	GO:0007610	behavior	741	29	6.1	0	Nrg1,Csmd1,Fgf14,Cntnap2,Pcdh15,Adgrb3,Nrxn1,Fgf12,Prkca,Sdk1,Tafa2,Kcnma1,Dab1,Dgki,Kcnd2,Cacna1c,Negr1,Adgrl3,Ctnnd2,Kalrn,Gria1,Brinp1,Grin2b,Grm5,Cacna1a,Nlgn1,Meis2,Atxn1,Grin2a
71	GO:0001508	action potential	138	14	1.14	0	Fgf12,Kcnma1,Dpp6,Kcnd2,Ank2,Cacna1c,Kcnc2,Dmd,Gria1,Grin2b,Ntrk3,Cacna1d,Grin2a,Nrcam
72	GO:0006812	cation transport	1131	35	9.31	0	Dpp10,Kcnip4,Fam155a,Fgf14,Asic2,Nrxn1,Syt1,Fgf12,Prkg1,Kcnma1,Dpp6,Kcnd2,Ank2,Cacna1c,Kcnc2,Dmd,Kcnh7,Trem2,Cnga3,Cacna2d3,Slc8a1,Grin2b,Kcnb2,Akt3,Cacna1a,Nlgn1,Kcnh5,Kcnq5,Nalcn,Cacna1d,Shisa9,Slc24a3,Kcnj3,Grin2a,Kcnh1
73	GO:0007409	axonogenesis	482	23	3.97	0	Nrg1,Tenm2,Ctnna2,Robo1,Prkca,Dcc,Dab1,Cntn5,Dclk1,Epha6,Kalrn,Unc5d,Slit3,Cacna1a,Ptprm,Ntrk3,Robo2,Lrrc4c,Plxna4,Fstl4,Bcl11a,Nrcam,Cntn6
74	GO:0051128	regulation of cellular component organization	2496	54	20.54	0	Nrg1,Lrrtm4,Ntm,Gpc6,Adgrb3,Asic2,Nrxn1,Ctnna2,Syt1,Robo1,Prkca,Sdk1,Dcc,Lrrc7,Dab1,Gfap,Nav3,Tanc2,Rims1,Grip1,Negr1,Dmd,Tenm3,Adgrl3,Trem2,Kalrn,Ptprg,Gpm6a,Grin2b,Lrfn5,Clstn2,Ccdc88a,Slit3,Dgkb,Cacna1a,Ldlrad4,Nlgn1,Lrrtm3,Csmd3,Ntrk3,Syne1,Fmn1,Ppm1e,Robo2,Lrrc4c,Frmpd4,Ppfia2,Plxna4,Il1rapl2,Sorbs1,Fstl4,Bcl11a,Nrcam,Arsb
75	GO:0009653	anatomical structure morphogenesis	2820	58	23.21	0	Nrg1,Nrxn3,Csmd1,Tenm2,Nrg3,Cntnap2,Pcdh15,Adgrb3,Nrxn1,Rora,Ctnna2,Syt1,Robo1,Prkca,Sgcd,Sdk1,Dcc,Dab1,Cntn5,Cacna1c,Tanc2,Rims1,Grip1,Cdh18,Dmd,Tenm3,Dclk1,Epha6,Prickle2,Trem2,Ctnnd2,Pbx1,Kalrn,Cnga3,Unc5d,Myo16,Gpm6a,Slc8a1,Hdac9,Slit3,Tcf4,Akt3,Cacna1a,Nlgn1,Ptprm,Ntrk3,Syne1,Meis2,Fmn1,Robo2,Lrrc4c,Ttc3,Ppfia2,Plxna4,Fstl4,Bcl11a,Nrcam,Cntn6
76	GO:0050769	positive regulation of neurogenesis	592	25	4.87	0	Nrg1,Syt1,Robo1,Dcc,Lrrc7,Dab1,Gfap,Rims1,Grip1,Negr1,Dmd,Tenm3,Rgs6,Trem2,Kalrn,Brinp1,Tcf4,Grm5,Nlgn1,Ntrk3,Atxn1,Robo2,Plxna4,Bcl11a,Arsb
77	GO:0051963	regulation of synapse assembly	124	13	1.02	0	Lrrtm4,Gpc6,Adgrb3,Asic2,Nrxn1,Prkca,Adgrl3,Lrfn5,Clstn2,Nlgn1,Lrrtm3,Ntrk3,Il1rapl2
78	GO:0030001	metal ion transport	875	30	7.2	0	Dpp10,Kcnip4,Fam155a,Fgf14,Asic2,Fgf12,Prkg1,Kcnma1,Dpp6,Kcnd2,Ank2,Cacna1c,Kcnc2,Dmd,Kcnh7,Trem2,Cacna2d3,Slc8a1,Grin2b,Kcnb2,Akt3,Cacna1a,Kcnh5,Kcnq5,Nalcn,Cacna1d,Slc24a3,Kcnj3,Grin2a,Kcnh1
79	GO:0007155	cell adhesion	1379	38	11.35	0	Nrxn3,Ntm,Gpc6,Tenm2,Cntnap2,Pcdh15,Nrxn1,Ctnna2,Robo1,Prkca,Prkg1,Dlg2,Sdk1,Lrrc7,Dab1,Cntn5,Cdh18,Negr1,Cntnap5a,Dmd,S100a8,Tenm3,Adgrl3,Ctnnd2,Unc5d,Lrfn5,Clstn2,Nlgn1,Ptprm,Edil3,Fmn1,H2-Ab1,Robo2,Lrrc4c,Plxna4,Sorbs1,Nrcam,Cntn6
80	GO:0098609	cell-cell adhesion	768	28	6.32	0	Gpc6,Tenm2,Pcdh15,Nrxn1,Robo1,Prkca,Prkg1,Dlg2,Sdk1,Lrrc7,Dab1,Cntn5,Cdh18,Negr1,S100a8,Tenm3,Adgrl3,Ctnnd2,Unc5d,Lrfn5,Clstn2,Nlgn1,Ptprm,H2-Ab1,Robo2,Lrrc4c,Nrcam,Cntn6
81	GO:0022610	biological adhesion	1392	38	11.46	0	Nrxn3,Ntm,Gpc6,Tenm2,Cntnap2,Pcdh15,Nrxn1,Ctnna2,Robo1,Prkca,Prkg1,Dlg2,Sdk1,Lrrc7,Dab1,Cntn5,Cdh18,Negr1,Cntnap5a,Dmd,S100a8,Tenm3,Adgrl3,Ctnnd2,Unc5d,Lrfn5,Clstn2,Nlgn1,Ptprm,Edil3,Fmn1,H2-Ab1,Robo2,Lrrc4c,Plxna4,Sorbs1,Nrcam,Cntn6
82	GO:0007269	neurotransmitter secretion	189	15	1.56	0	Nrxn3,Nrxn1,Syt1,Prkca,Dgki,Rims1,Erc2,Cadps,Syn2,Cacna1a,Nlgn1,Grm8,Ptprn2,Ppfia2,Kcnh1
83	GO:0099643	signal release from synapse	189	15	1.56	0	Nrxn3,Nrxn1,Syt1,Prkca,Dgki,Rims1,Erc2,Cadps,Syn2,Cacna1a,Nlgn1,Grm8,Ptprn2,Ppfia2,Kcnh1
84	GO:0099003	vesicle-mediated transport in synapse	260	17	2.14	0	Nrxn3,Fgf14,Nrxn1,Syt1,Prkca,Dgki,Rims1,Grip1,Erc2,Cadps,Syn2,Cacna1a,Nlgn1,Grm8,Syne1,Ppfia2,Kcnh1
85	GO:0061564	axon development	522	23	4.3	0	Nrg1,Tenm2,Ctnna2,Robo1,Prkca,Dcc,Dab1,Cntn5,Dclk1,Epha6,Kalrn,Unc5d,Slit3,Cacna1a,Ptprm,Ntrk3,Robo2,Lrrc4c,Plxna4,Fstl4,Bcl11a,Nrcam,Cntn6
86	GO:0099173	postsynapse organization	200	15	1.65	0	Lrrtm4,Nrxn1,Tanc2,Ctnnd2,Kalrn,Grin2b,Dgkb,Nlgn1,Ntrk3,Frmpd4,Ppfia2,Sorbs1,Cnksr2,Grin2a,Nrcam
87	GO:0050905	neuromuscular process	140	13	1.15	0	Nrg1,Rbfox1,Csmd1,Fgf14,Pcdh15,Nrxn1,Ctnna2,Fgf12,Kcnma1,Grin2b,Cacna1a,Grin2a,Kcnh1
88	GO:1904062	regulation of cation transmembrane transport	361	19	2.97	0	Dpp10,Kcnip4,Fgf14,Asic2,Nrxn1,Fgf12,Prkg1,Dpp6,Ank2,Cacna1c,Kcnc2,Dmd,Trem2,Slc8a1,Cacna1a,Nlgn1,Cacna1d,Shisa9,Grin2a
89	GO:0007612	learning	175	14	1.44	0	Csmd1,Cntnap2,Adgrb3,Nrxn1,Tafa2,Dgki,Cacna1c,Ctnnd2,Kalrn,Grin2b,Grm5,Meis2,Atxn1,Grin2a
90	GO:0006836	neurotransmitter transport	245	16	2.02	0	Nrxn3,Nrxn1,Syt1,Prkca,Dgki,Gfap,Rims1,Erc2,Cadps,Syn2,Cacna1a,Nlgn1,Grm8,Ptprn2,Ppfia2,Kcnh1
91	GO:0006811	ion transport	1611	40	13.26	0	Dpp10,Kcnip4,Fam155a,Fgf14,Asic2,Nrxn1,Gabrg3,Syt1,Fgf12,Prkca,Prkg1,Kcnma1,Dpp6,Kcnd2,Ank2,Cacna1c,Kcnc2,Dmd,Kcnh7,Trem2,Cnga3,Gria1,Cacna2d3,Slc8a1,Grin2b,Kcnb2,Grm5,Akt3,Cacna1a,Nlgn1,Kcnh5,Kcnq5,Gria3,Nalcn,Cacna1d,Shisa9,Slc24a3,Kcnj3,Grin2a,Kcnh1
92	GO:0001964	startle response	34	8	0.28	0	Nrg1,Csmd1,Pcdh15,Nrxn1,Ctnna2,Grin2b,Grin2a,Kcnh1
93	GO:0010720	positive regulation of cell development	676	25	5.56	0	Nrg1,Syt1,Robo1,Dcc,Lrrc7,Dab1,Gfap,Rims1,Grip1,Negr1,Dmd,Tenm3,Rgs6,Trem2,Kalrn,Brinp1,Tcf4,Grm5,Nlgn1,Ntrk3,Atxn1,Robo2,Plxna4,Bcl11a,Arsb
94	GO:0045666	positive regulation of neuron differentiation	472	21	3.88	0	Nrg1,Syt1,Robo1,Dcc,Lrrc7,Dab1,Rims1,Grip1,Negr1,Dmd,Tenm3,Rgs6,Kalrn,Brinp1,Tcf4,Nlgn1,Ntrk3,Robo2,Plxna4,Bcl11a,Arsb
95	GO:0001505	regulation of neurotransmitter levels	257	16	2.12	0	Nrxn3,Nrxn1,Syt1,Prkca,Dgki,Gfap,Rims1,Erc2,Cadps,Syn2,Cacna1a,Nlgn1,Grm8,Ptprn2,Ppfia2,Kcnh1
96	GO:0032412	regulation of ion transmembrane transporter activity	259	16	2.13	0	Fgf14,Asic2,Nrxn1,Fgf12,Prkca,Prkg1,Ank2,Kcnc2,Dmd,Trem2,Grm5,Cacna1a,Nlgn1,Cacna1d,Shisa9,Grin2a
97	GO:0007611	learning or memory	299	17	2.46	0	Csmd1,Cntnap2,Adgrb3,Nrxn1,Prkca,Tafa2,Dgki,Cacna1c,Ctnnd2,Kalrn,Gria1,Brinp1,Grin2b,Grm5,Meis2,Atxn1,Grin2a
98	GO:0007417	central nervous system development	930	29	7.65	0	Nrg1,Nrg3,Cntnap2,Nrxn1,Rora,Ctnna2,Robo1,Prkca,Prkg1,Dcc,Dab1,Gfap,Dmd,S100a8,Adgrl3,Macrod2,Dclk1,Trem2,Pbx1,Unc5d,Akt3,Cacna1a,Ntrk3,Meis2,Atxn1,Robo2,Plxna4,Nrcam,Arsb
99	GO:0051130	positive regulation of cellular component organization	1252	34	10.3	0	Nrg1,Lrrtm4,Adgrb3,Asic2,Nrxn1,Ctnna2,Syt1,Robo1,Prkca,Dcc,Lrrc7,Nav3,Rims1,Grip1,Negr1,Dmd,Tenm3,Adgrl3,Trem2,Kalrn,Gpm6a,Clstn2,Ccdc88a,Nlgn1,Lrrtm3,Ntrk3,Syne1,Fmn1,Ppm1e,Robo2,Frmpd4,Plxna4,Bcl11a,Arsb
100	GO:0065007	biological regulation	12806	146	105.4	0	Nrg1,Rbfox1,Dpp10,Lrrtm4,Kcnip4,Nrxn3,Fam155a,Ntm,Csmd1,Gpc6,Fgf14,Tenm2,Nrg3,Pcdh15,Adgrb3,Asic2,Nrxn1,Gabrg3,Rora,Meg3,Tafa1,Ctnna2,Celf2,Syt1,Robo1,Fgf12,Prkca,Prkg1,Dlg2,Sgcd,Sdk1,Dcc,Lrrc7,Dlgap1,Kcnma1,Dab1,Dpp6,Dgki,Kcnd2,Gfap,Ank2,Nav3,Cacna1c,Tanc2,Rims1,Grip1,Erc2,Negr1,Kcnc2,Dmd,S100a8,Tenm3,Adgrl3,Cadps,Rgs6,Kcnh7,Dclk1,Dlgap2,Xist,Epha6,Trem2,Ctnnd2,Pbx1,Kalrn,Ptprg,Ppp2r2b,Unc5d,Gri…
101	GO:0099504	synaptic vesicle cycle	231	15	1.9	0	Nrxn3,Fgf14,Nrxn1,Syt1,Prkca,Dgki,Rims1,Erc2,Cadps,Syn2,Cacna1a,Nlgn1,Grm8,Ppfia2,Kcnh1
102	GO:0022898	regulation of transmembrane transporter activity	270	16	2.22	0	Fgf14,Asic2,Nrxn1,Fgf12,Prkca,Prkg1,Ank2,Kcnc2,Dmd,Trem2,Grm5,Cacna1a,Nlgn1,Cacna1d,Shisa9,Grin2a
103	GO:0051965	positive regulation of synapse assembly	80	10	0.66	0	Lrrtm4,Adgrb3,Asic2,Nrxn1,Prkca,Adgrl3,Clstn2,Nlgn1,Lrrtm3,Ntrk3
104	GO:0050789	regulation of biological process	12212	141	100.51	0	Nrg1,Rbfox1,Dpp10,Lrrtm4,Kcnip4,Nrxn3,Ntm,Gpc6,Fgf14,Tenm2,Nrg3,Adgrb3,Asic2,Nrxn1,Gabrg3,Rora,Meg3,Tafa1,Ctnna2,Celf2,Syt1,Robo1,Fgf12,Prkca,Prkg1,Dlg2,Sgcd,Sdk1,Dcc,Lrrc7,Dlgap1,Kcnma1,Dab1,Dpp6,Dgki,Kcnd2,Gfap,Ank2,Nav3,Cacna1c,Tanc2,Rims1,Grip1,Negr1,Kcnc2,Dmd,S100a8,Tenm3,Adgrl3,Cadps,Rgs6,Kcnh7,Dclk1,Dlgap2,Xist,Epha6,Trem2,Ctnnd2,Pbx1,Kalrn,Ptprg,Ppp2r2b,Unc5d,Gria1,Myo16,Srrm4,Brinp1,Kctd…
105	GO:0032409	regulation of transporter activity	280	16	2.3	0	Fgf14,Asic2,Nrxn1,Fgf12,Prkca,Prkg1,Ank2,Kcnc2,Dmd,Trem2,Grm5,Cacna1a,Nlgn1,Cacna1d,Shisa9,Grin2a
106	GO:0016079	synaptic vesicle exocytosis	141	12	1.16	0	Nrxn3,Syt1,Prkca,Dgki,Rims1,Erc2,Cadps,Cacna1a,Nlgn1,Grm8,Ppfia2,Kcnh1
107	GO:2001257	regulation of cation channel activity	176	13	1.45	0	Fgf14,Asic2,Nrxn1,Fgf12,Prkg1,Ank2,Kcnc2,Dmd,Trem2,Cacna1a,Nlgn1,Shisa9,Grin2a
108	GO:0060078	regulation of postsynaptic membrane potential	114	11	0.94	0	Fgf14,Nrxn1,Gabrg3,Dgki,Rims1,Gria1,Grin2b,Nlgn1,Syne1,Atxn1,Grin2a
109	GO:0050794	regulation of cellular process	11652	136	95.9	0	Nrg1,Rbfox1,Dpp10,Lrrtm4,Kcnip4,Nrxn3,Ntm,Gpc6,Fgf14,Tenm2,Nrg3,Adgrb3,Asic2,Nrxn1,Gabrg3,Rora,Meg3,Tafa1,Ctnna2,Celf2,Syt1,Robo1,Fgf12,Prkca,Prkg1,Dlg2,Sgcd,Sdk1,Dcc,Lrrc7,Dlgap1,Kcnma1,Dab1,Dpp6,Dgki,Kcnd2,Gfap,Ank2,Nav3,Cacna1c,Tanc2,Rims1,Grip1,Negr1,Kcnc2,Dmd,S100a8,Tenm3,Adgrl3,Cadps,Rgs6,Kcnh7,Dclk1,Dlgap2,Epha6,Trem2,Ctnnd2,Pbx1,Kalrn,Ptprg,Ppp2r2b,Unc5d,Gria1,Myo16,Srrm4,Brinp1,Kctd16,Ca…
110	GO:0050890	cognition	336	17	2.77	0	Csmd1,Cntnap2,Adgrb3,Nrxn1,Prkca,Tafa2,Dgki,Cacna1c,Ctnnd2,Kalrn,Gria1,Brinp1,Grin2b,Grm5,Meis2,Atxn1,Grin2a
111	GO:0031346	positive regulation of cell projection organization	478	20	3.93	0	Nrg1,Syt1,Robo1,Dcc,Lrrc7,Nav3,Rims1,Grip1,Negr1,Dmd,Tenm3,Kalrn,Gpm6a,Ccdc88a,Nlgn1,Ntrk3,Robo2,Plxna4,Bcl11a,Arsb
112	GO:1901888	regulation of cell junction assembly	215	14	1.77	0	Lrrtm4,Gpc6,Adgrb3,Asic2,Nrxn1,Prkca,Adgrl3,Lrfn5,Clstn2,Nlgn1,Lrrtm3,Ntrk3,Fmn1,Il1rapl2
113	GO:0035637	multicellular organismal signaling	146	12	1.2	0	Fgf12,Kcnma1,Dpp6,Kcnd2,Ank2,Cacna1c,Gria1,Slc8a1,Cacna1a,Ntrk3,Cacna1d,Nrcam
114	GO:1901890	positive regulation of cell junction assembly	117	11	0.96	0	Lrrtm4,Adgrb3,Asic2,Nrxn1,Prkca,Adgrl3,Clstn2,Nlgn1,Lrrtm3,Ntrk3,Fmn1
115	GO:0006810	transport	4431	71	36.47	0	Dpp10,Kcnip4,Nrxn3,Fam155a,Fgf14,Asic2,Nrxn1,Gabrg3,Syt1,Fgf12,Prkca,Prkg1,Dlg2,Kcnma1,Dpp6,Dgki,Kcnd2,Gfap,Ank2,Cacna1c,Tanc2,Rims1,Grip1,Erc2,Kcnc2,Dmd,S100a8,Slc35f1,Cadps,Kcnh7,Trem2,Kalrn,Ptprg,Cnga3,Ppp2r2b,Gria1,Cacna2d3,Syn2,Slc8a1,Grin2b,Ccdc88a,Hdac9,Rsad2,Kcnb2,Lrp1b,Grm5,Akt3,Cacna1a,Nlgn1,Grm8,Kcnh5,D6Wsu163e,Syne1,Inpp4b,Ptprn2,Kcnq5,Atxn1,Ppfia2,Gria3,Nalcn,Cacna1d,Sorbs1,Sidt1,Shi…
116	GO:0007626	locomotory behavior	258	15	2.12	0	Nrg1,Fgf14,Pcdh15,Fgf12,Kcnma1,Dab1,Kcnd2,Cacna1c,Negr1,Adgrl3,Kalrn,Grm5,Cacna1a,Atxn1,Grin2a
117	GO:0045055	regulated exocytosis	261	15	2.15	0	Nrxn3,Syt1,Prkca,Dgki,Cacna1c,Rims1,Erc2,Cadps,Syn2,Cacna1a,Nlgn1,Grm8,D6Wsu163e,Ppfia2,Kcnh1
118	GO:0010769	regulation of cell morphogenesis involved in differentiation	351	17	2.89	0	Nrg1,Adgrb3,Robo1,Dab1,Tanc2,Kalrn,Cacna1a,Nlgn1,Ntrk3,Syne1,Robo2,Lrrc4c,Ttc3,Ppfia2,Plxna4,Fstl4,Bcl11a
119	GO:0051094	positive regulation of developmental process	1590	37	13.09	0	Nrg1,Lrrtm4,Adgrb3,Asic2,Nrxn1,Syt1,Robo1,Prkca,Dcc,Lrrc7,Dab1,Gfap,Rims1,Grip1,Negr1,Dmd,Tenm3,Adgrl3,Rgs6,Trem2,Kalrn,Brinp1,Slc8a1,Clstn2,Hdac9,Tcf4,Grm5,Akt3,Nlgn1,Lrrtm3,Ntrk3,Atxn1,Robo2,Plxna4,Cebpa,Bcl11a,Arsb
120	GO:0023051	regulation of signaling	3486	60	28.69	0	Nrg1,Nrxn3,Gpc6,Fgf14,Nrg3,Nrxn1,Rora,Tafa1,Syt1,Robo1,Fgf12,Prkca,Dcc,Dlgap1,Dab1,Dgki,Gfap,Ank2,Rims1,Dmd,S100a8,Rgs6,Dlgap2,Trem2,Ctnnd2,Kalrn,Gria1,Kctd16,Grin2b,Clstn2,Ccdc88a,Hdac9,Rsad2,Slit3,Tcf4,Grm5,Akt3,Dgkb,Cacna1a,Ldlrad4,Nlgn1,Grm8,Pde10a,Ntrk3,Syne1,Inpp4b,Atxn1,Robo2,Lrrc4c,Ppfia2,Gria3,Cacna1d,Sorbs1,Shisa9,Slc35c1,Fstl4,Cnksr2,Grin2a,Cntn6,Kcnh1
121	GO:0099054	presynapse assembly	51	8	0.42	0	Gpc6,Nrxn1,Cntn5,Lrfn5,Nlgn1,Lrrtm3,Ntrk3,Il1rapl2
122	GO:0035418	protein localization to synapse	102	10	0.84	0	Gpc6,Asic2,Nrxn1,Dlg2,Lrrc7,Dlgap1,Grip1,Kalrn,Nlgn1,Grin2a
123	GO:0010976	positive regulation of neuron projection development	372	17	3.06	0	Nrg1,Syt1,Robo1,Dcc,Lrrc7,Rims1,Grip1,Negr1,Dmd,Tenm3,Kalrn,Nlgn1,Ntrk3,Robo2,Plxna4,Bcl11a,Arsb
124	GO:0051234	establishment of localization	4571	71	37.62	0	Dpp10,Kcnip4,Nrxn3,Fam155a,Fgf14,Asic2,Nrxn1,Gabrg3,Syt1,Fgf12,Prkca,Prkg1,Dlg2,Kcnma1,Dpp6,Dgki,Kcnd2,Gfap,Ank2,Cacna1c,Tanc2,Rims1,Grip1,Erc2,Kcnc2,Dmd,S100a8,Slc35f1,Cadps,Kcnh7,Trem2,Kalrn,Ptprg,Cnga3,Ppp2r2b,Gria1,Cacna2d3,Syn2,Slc8a1,Grin2b,Ccdc88a,Hdac9,Rsad2,Kcnb2,Lrp1b,Grm5,Akt3,Cacna1a,Nlgn1,Grm8,Kcnh5,D6Wsu163e,Syne1,Inpp4b,Ptprn2,Kcnq5,Atxn1,Ppfia2,Gria3,Nalcn,Cacna1d,Sorbs1,Sidt1,Shi…
125	GO:0060341	regulation of cellular localization	1067	29	8.78	0	Nrg1,Dpp10,Nrxn3,Gpc6,Fgf14,Nrxn1,Syt1,Prkca,Dpp6,Dgki,Ank2,Rims1,Dmd,Dclk1,Trem2,Kalrn,Slc8a1,Ccdc88a,Cacna1a,Nlgn1,Grm8,D6Wsu163e,Syne1,Inpp4b,Ppfia2,Cacna1d,Sorbs1,Reep1,Kcnh1
126	GO:0010646	regulation of cell communication	3472	59	28.58	0	Nrg1,Nrxn3,Gpc6,Fgf14,Nrg3,Nrxn1,Rora,Tafa1,Syt1,Robo1,Fgf12,Prkca,Dcc,Dlgap1,Dab1,Dgki,Gfap,Ank2,Rims1,Dmd,S100a8,Rgs6,Dlgap2,Trem2,Ctnnd2,Kalrn,Gria1,Kctd16,Grin2b,Clstn2,Ccdc88a,Hdac9,Rsad2,Slit3,Tcf4,Grm5,Akt3,Dgkb,Cacna1a,Ldlrad4,Nlgn1,Grm8,Pde10a,Ntrk3,Syne1,Inpp4b,Atxn1,Robo2,Lrrc4c,Ppfia2,Cacna1d,Sorbs1,Shisa9,Slc35c1,Fstl4,Cnksr2,Grin2a,Cntn6,Kcnh1
127	GO:0022604	regulation of cell morphogenesis	538	20	4.43	0	Nrg1,Adgrb3,Syt1,Robo1,Dab1,Tanc2,Rims1,Grip1,Kalrn,Cacna1a,Nlgn1,Ntrk3,Syne1,Robo2,Lrrc4c,Ttc3,Ppfia2,Plxna4,Fstl4,Bcl11a
128	GO:0099172	presynapse organization	58	8	0.48	0	Gpc6,Nrxn1,Cntn5,Lrfn5,Nlgn1,Lrrtm3,Ntrk3,Il1rapl2
129	GO:0007156	homophilic cell adhesion via plasma membrane adhesion molecules	110	10	0.91	0	Pcdh15,Robo1,Sdk1,Cntn5,Tenm3,Clstn2,Ptprm,Robo2,Nrcam,Cntn6
130	GO:0098693	regulation of synaptic vesicle cycle	146	11	1.2	0	Nrxn3,Fgf14,Nrxn1,Syt1,Prkca,Dgki,Rims1,Nlgn1,Grm8,Ppfia2,Kcnh1
131	GO:0048813	dendrite morphogenesis	182	12	1.5	0	Adgrb3,Ctnna2,Robo1,Tanc2,Dclk1,Ctnnd2,Kalrn,Cacna1a,Nlgn1,Syne1,Fmn1,Ppfia2
132	GO:0023052	signaling	6743	91	55.5	0	Nrg1,Nrxn3,Gpc6,Fgf14,Tenm2,Nrg3,Adgrb3,Asic2,Nrxn1,Gabrg3,Rora,Meg3,Tafa1,Syt1,Robo1,Fgf12,Prkca,Prkg1,Dlg2,Sgcd,Dcc,Dlgap1,Kcnma1,Dab1,Dpp6,Dgki,Kcnd2,Gfap,Ank2,Cacna1c,Rims1,Erc2,Kcnc2,Dmd,S100a8,Tenm3,Adgrl3,Cadps,Rgs6,Dclk1,Dlgap2,Epha6,Trem2,Ctnnd2,Kalrn,Unc5d,Gria1,Myo16,Kctd16,Syn2,Slc8a1,Grin2b,Clstn2,Ccdc88a,Hdac9,Rsad2,Slit3,Tcf4,Grm5,Akt3,Dgkb,Cacna1a,Ldlrad4,Nlgn1,Grm8,Ptprm,Pde10a,N…
133	GO:0030534	adult behavior	184	12	1.51	0	Fgf14,Cntnap2,Pcdh15,Nrxn1,Fgf12,Sdk1,Kcnma1,Dab1,Cacna1c,Kalrn,Cacna1a,Atxn1
134	GO:0051588	regulation of neurotransmitter transport	151	11	1.24	0	Nrxn3,Syt1,Prkca,Dgki,Gfap,Rims1,Cacna1a,Nlgn1,Grm8,Ppfia2,Kcnh1
135	GO:0072657	protein localization to membrane	573	20	4.72	0	Dpp10,Lrrtm4,Kcnip4,Gpc6,Nrxn1,Dlg2,Lrrc7,Dpp6,Ank2,Grip1,Trem2,Kalrn,Grin2b,Ccdc88a,Kcnb2,Cacna1a,Nlgn1,Sorbs1,Grin2a,Reep1
136	GO:1903305	regulation of regulated secretory pathway	193	12	1.59	0	Nrxn3,Syt1,Prkca,Dgki,Rims1,Cadps,Cacna1a,Nlgn1,Grm8,D6Wsu163e,Ppfia2,Kcnh1
137	GO:0051240	positive regulation of multicellular organismal process	1975	40	16.26	0	Nrg1,Lrrtm4,Adgrb3,Asic2,Nrxn1,Rora,Syt1,Robo1,Prkca,Dcc,Lrrc7,Dab1,Gfap,Rims1,Grip1,Negr1,Dmd,Tenm3,Adgrl3,Rgs6,Trem2,Kalrn,Brinp1,Slc8a1,Clstn2,Hdac9,Rsad2,Tcf4,Grm5,Akt3,Nlgn1,Lrrtm3,Ntrk3,Atxn1,Robo2,Plxna4,Cebpa,Grin2a,Bcl11a,Arsb
138	GO:1902414	protein localization to cell junction	125	10	1.03	0	Gpc6,Asic2,Nrxn1,Dlg2,Lrrc7,Dlgap1,Grip1,Kalrn,Nlgn1,Grin2a
139	GO:0050773	regulation of dendrite development	197	12	1.62	0	Nrg1,Adgrb3,Robo1,Sdk1,Tanc2,Kalrn,Nlgn1,Csmd3,Syne1,Ppfia2,Fstl4,Bcl11a
140	GO:0051641	cellular localization	2743	49	22.58	0	Nrg1,Dpp10,Lrrtm4,Kcnip4,Nrxn3,Fam155a,Gpc6,Fgf14,Cntnap2,Nrxn1,Syt1,Prkca,Dlg2,Sgcd,Lrrc7,Dab1,Dpp6,Dgki,Ank2,Cacna1c,Tanc2,Rims1,Grip1,Erc2,Dmd,Cadps,Dclk1,Trem2,Kalrn,Ppp2r2b,Syn2,Slc8a1,Grin2b,Ccdc88a,Kcnb2,Cacna1a,Nlgn1,Grm8,D6Wsu163e,Syne1,Inpp4b,Ptprn2,Atxn1,Ppfia2,Cacna1d,Sorbs1,Grin2a,Reep1,Kcnh1
141	GO:0050877	nervous system process	2331	44	19.19	0	Nrg1,Rbfox1,Csmd1,Fgf14,Cntnap2,Pcdh15,Adgrb3,Asic2,Nrxn1,Gabrg3,Ctnna2,Fgf12,Prkca,Dlg2,Tafa2,Dlgap1,Kcnma1,Cntn5,Dpp6,Dgki,Kcnd2,Cacna1c,Rims1,Dlgap2,Ctnnd2,Kalrn,Cnga3,Gria1,Srrm4,Brinp1,Grin2b,Grm5,Cacna1a,Nlgn1,Grm8,Ntrk3,Syne1,Meis2,Atxn1,Cacna1d,Shisa9,Grin2a,Nrcam,Kcnh1
142	GO:0043113	receptor clustering	71	8	0.58	0	Lrrtm4,Nrxn1,Dlg2,Lrrc7,Grin2b,Cacna1a,Nlgn1,Sorbs1
143	GO:0007154	cell communication	6798	90	55.95	0	Nrg1,Nrxn3,Gpc6,Fgf14,Tenm2,Nrg3,Adgrb3,Asic2,Nrxn1,Gabrg3,Rora,Meg3,Tafa1,Syt1,Robo1,Fgf12,Prkca,Prkg1,Dlg2,Sgcd,Dcc,Dlgap1,Kcnma1,Dab1,Dpp6,Dgki,Kcnd2,Gfap,Ank2,Cacna1c,Rims1,Erc2,Kcnc2,Dmd,S100a8,Tenm3,Adgrl3,Cadps,Rgs6,Dclk1,Dlgap2,Epha6,Trem2,Ctnnd2,Kalrn,Unc5d,Gria1,Myo16,Kctd16,Syn2,Slc8a1,Grin2b,Clstn2,Ccdc88a,Hdac9,Rsad2,Slit3,Tcf4,Grm5,Akt3,Dgkb,Cacna1a,Ldlrad4,Nlgn1,Grm8,Ptprm,Pde10a,N…
144	GO:0006928	movement of cell or subcellular component	2101	41	17.29	0	Nrg1,Gpc6,Tenm2,Nrg3,Ctnna2,Robo1,Prkca,Prkg1,Dlg2,Sgcd,Dcc,Dab1,Cntn5,Ank2,Nav3,Cacna1c,S100a8,Adgrl3,Dclk1,Epha6,Trem2,Kalrn,Ptprg,Unc5d,Gpm6a,Slc8a1,Ccdc88a,Hdac9,Slit3,Akt3,Ldb2,Ldlrad4,Ptprm,Ntrk3,Robo2,Ccdc63,Plxna4,Cacna1d,Nrcam,Cntn6,Arsb
145	GO:0099175	regulation of postsynapse organization	132	10	1.09	0	Nrxn1,Tanc2,Kalrn,Grin2b,Dgkb,Nlgn1,Ntrk3,Ppfia2,Sorbs1,Nrcam
146	GO:0006887	exocytosis	389	16	3.2	0	Nrxn3,Nrxn1,Syt1,Prkca,Dgki,Cacna1c,Rims1,Erc2,Cadps,Syn2,Cacna1a,Nlgn1,Grm8,D6Wsu163e,Ppfia2,Kcnh1
147	GO:0046928	regulation of neurotransmitter secretion	134	10	1.1	0	Nrxn3,Syt1,Prkca,Dgki,Rims1,Cacna1a,Nlgn1,Grm8,Ppfia2,Kcnh1
148	GO:2000300	regulation of synaptic vesicle exocytosis	103	9	0.85	0	Nrxn3,Syt1,Prkca,Dgki,Rims1,Nlgn1,Grm8,Ppfia2,Kcnh1
149	GO:0003008	system process	3009	51	24.77	0	Nrg1,Rbfox1,Csmd1,Fgf14,Cntnap2,Pcdh15,Adgrb3,Asic2,Nrxn1,Gabrg3,Ctnna2,Fgf12,Sgcz,Prkca,Prkg1,Dlg2,Sgcd,Tafa2,Dlgap1,Kcnma1,Cntn5,Dpp6,Dgki,Kcnd2,Ank2,Cacna1c,Rims1,Dmd,Dlgap2,Ctnnd2,Kalrn,Cnga3,Gria1,Srrm4,Brinp1,Slc8a1,Grin2b,Grm5,Cacna1a,Nlgn1,Grm8,Ptprm,Ntrk3,Syne1,Meis2,Atxn1,Cacna1d,Shisa9,Grin2a,Nrcam,Kcnh1
150	GO:1905606	regulation of presynapse assembly	34	6	0.28	0	Gpc6,Nrxn1,Lrfn5,Nlgn1,Ntrk3,Il1rapl2
151	GO:0008344	adult locomotory behavior	110	9	0.91	0	Fgf14,Pcdh15,Fgf12,Kcnma1,Dab1,Cacna1c,Kalrn,Cacna1a,Atxn1
152	GO:0040011	locomotion	1863	37	15.33	0	Nrg1,Gpc6,Tenm2,Nrg3,Ctnna2,Robo1,Prkca,Prkg1,Dcc,Dab1,Cntn5,Nav3,S100a8,Adgrl3,Dclk1,Epha6,Trem2,Kalrn,Ptprg,Unc5d,Gpm6a,Slc8a1,Ccdc88a,Hdac9,Slit3,Grm5,Akt3,Ldb2,Ldlrad4,Ptprm,Ntrk3,Robo2,Plxna4,Grin2a,Nrcam,Cntn6,Arsb
153	GO:0001764	neuron migration	189	11	1.56	0	Nrg1,Nrg3,Ctnna2,Prkg1,Dcc,Dab1,Adgrl3,Dclk1,Unc5d,Gpm6a,Ntrk3
154	GO:0009987	cellular process	17114	169	140.86	0	Nrg1,Galntl6,Rbfox1,Dpp10,Lrrtm4,Kcnip4,Nrxn3,Fam155a,Ntm,Gpc6,Fgf14,Tenm2,Hs6st3,Nrg3,Cntnap2,Pcdh15,Adgrb3,Asic2,Nrxn1,Gabrg3,Rora,Meg3,Tafa1,Ctnna2,Celf2,Syt1,Robo1,Fgf12,Sgcz,Prkca,Adarb2,Prkg1,Dlg2,Lyz2,Sgcd,Sdk1,Arpp21,Dcc,Tdrd6,Lrrc7,Dlgap1,Kcnma1,Dab1,Cntn5,Dpp6,Dgki,Kcnd2,Gfap,Ank2,Nav3,Cacna1c,Tanc2,Rims1,Mgat4c,Grip1,Erc2,Cdh18,Negr1,Kcnc2,Uap1l1,Prune2,Cntnap5a,Dmd,S100a8,Slc35f1,Tenm…
155	GO:0042551	neuron maturation	59	7	0.49	0	Cntnap2,Adgrb3,Nrxn1,Dlg2,Srrm4,Bcl11a,Nrcam
156	GO:1901379	regulation of potassium ion transmembrane transport	86	8	0.71	0	Dpp10,Kcnip4,Prkg1,Dpp6,Ank2,Kcnc2,Trem2,Cacna1d
157	GO:0099174	regulation of presynapse organization	38	6	0.31	0	Gpc6,Nrxn1,Lrfn5,Nlgn1,Ntrk3,Il1rapl2
158	GO:0070588	calcium ion transmembrane transport	282	13	2.32	0	Fam155a,Fgf14,Ank2,Cacna1c,Dmd,Cacna2d3,Slc8a1,Grin2b,Cacna1a,Nalcn,Cacna1d,Slc24a3,Grin2a
159	GO:0060079	excitatory postsynaptic potential	88	8	0.72	0	Nrxn1,Dgki,Rims1,Grin2b,Nlgn1,Syne1,Atxn1,Grin2a
160	GO:0045597	positive regulation of cell differentiation	1137	27	9.36	0	Nrg1,Syt1,Robo1,Prkca,Dcc,Lrrc7,Dab1,Gfap,Rims1,Grip1,Negr1,Dmd,Tenm3,Rgs6,Trem2,Kalrn,Brinp1,Tcf4,Grm5,Nlgn1,Ntrk3,Atxn1,Robo2,Plxna4,Cebpa,Bcl11a,Arsb
161	GO:0044089	positive regulation of cellular component biogenesis	550	18	4.53	0	Lrrtm4,Adgrb3,Asic2,Nrxn1,Ctnna2,Prkca,Nav3,Rims1,Adgrl3,Gpm6a,Clstn2,Ccdc88a,Ldb2,Nlgn1,Lrrtm3,Ntrk3,Fmn1,Ppm1e
162	GO:0043270	positive regulation of ion transport	334	14	2.75	0	Fgf14,Asic2,Syt1,Fgf12,Prkg1,Dpp6,Ank2,Cacna1c,Kcnc2,Dmd,Trem2,Grin2b,Akt3,Cacna1d
163	GO:0019226	transmission of nerve impulse	90	8	0.74	0	Fgf12,Kcnma1,Dpp6,Kcnd2,Gria1,Cacna1a,Ntrk3,Nrcam
164	GO:0140352	export from cell	1008	25	8.3	0.0001	Nrxn3,Nrxn1,Syt1,Prkca,Prkg1,Dgki,Cacna1c,Rims1,Erc2,Cadps,Trem2,Kalrn,Syn2,Slc8a1,Grin2b,Hdac9,Rsad2,Cacna1a,Nlgn1,Grm8,D6Wsu163e,Ptprn2,Ppfia2,Cacna1d,Kcnh1
165	GO:0044057	regulation of system process	617	19	5.08	0.0001	Nrg1,Asic2,Nrxn1,Fgf12,Prkca,Prkg1,Dlgap1,Kcnma1,Ank2,Cacna1c,Rims1,Dmd,Dlgap2,Slc8a1,Nlgn1,Syne1,Cacna1d,Shisa9,Grin2a
166	GO:0007215	glutamate receptor signaling pathway	93	8	0.77	0.0001	Nrxn1,Kalrn,Grin2b,Grm5,Nlgn1,Grm8,Shisa9,Grin2a
167	GO:0007411	axon guidance	251	12	2.07	0.0001	Tenm2,Robo1,Dcc,Cntn5,Epha6,Unc5d,Slit3,Ptprm,Robo2,Plxna4,Nrcam,Cntn6
168	GO:0097485	neuron projection guidance	252	12	2.07	0.0001	Tenm2,Robo1,Dcc,Cntn5,Epha6,Unc5d,Slit3,Ptprm,Robo2,Plxna4,Nrcam,Cntn6
169	GO:0032940	secretion by cell	959	24	7.89	0.0001	Nrxn3,Nrxn1,Syt1,Prkca,Prkg1,Dgki,Cacna1c,Rims1,Erc2,Cadps,Trem2,Kalrn,Syn2,Grin2b,Hdac9,Rsad2,Cacna1a,Nlgn1,Grm8,D6Wsu163e,Ptprn2,Ppfia2,Cacna1d,Kcnh1
170	GO:0023061	signal release	633	19	5.21	0.0001	Nrxn3,Nrxn1,Syt1,Prkca,Dgki,Cacna1c,Rims1,Erc2,Cadps,Kalrn,Syn2,Hdac9,Cacna1a,Nlgn1,Grm8,Ptprn2,Ppfia2,Cacna1d,Kcnh1
171	GO:0017157	regulation of exocytosis	254	12	2.09	0.0001	Nrxn3,Syt1,Prkca,Dgki,Rims1,Cadps,Cacna1a,Nlgn1,Grm8,D6Wsu163e,Ppfia2,Kcnh1
172	GO:0099565	chemical synaptic transmission, postsynaptic	98	8	0.81	0.0001	Nrxn1,Dgki,Rims1,Grin2b,Nlgn1,Syne1,Atxn1,Grin2a
173	GO:1904064	positive regulation of cation transmembrane transport	170	10	1.4	0.0001	Fgf14,Asic2,Prkg1,Dpp6,Ank2,Cacna1c,Kcnc2,Dmd,Trem2,Cacna1d
174	GO:0050919	negative chemotaxis	44	6	0.36	0.0001	Nrg1,Nrg3,Robo1,Slit3,Robo2,Plxna4
175	GO:0022603	regulation of anatomical structure morphogenesis	1112	26	9.15	0.0001	Nrg1,Adgrb3,Syt1,Robo1,Prkca,Dab1,Tanc2,Rims1,Grip1,Trem2,Kalrn,Hdac9,Tcf4,Akt3,Cacna1a,Nlgn1,Ptprm,Ntrk3,Syne1,Robo2,Lrrc4c,Ttc3,Ppfia2,Plxna4,Fstl4,Bcl11a
176	GO:0046903	secretion	1114	26	9.17	0.0001	Nrxn3,Nrxn1,Syt1,Prkca,Prkg1,Kcnma1,Dgki,Cacna1c,Rims1,Erc2,S100a8,Cadps,Trem2,Kalrn,Syn2,Grin2b,Hdac9,Rsad2,Cacna1a,Nlgn1,Grm8,D6Wsu163e,Ptprn2,Ppfia2,Cacna1d,Kcnh1
177	GO:0022607	cellular component assembly	2663	45	21.92	0.0001	Nrg1,Lrrtm4,Nrxn3,Gpc6,Pcdh15,Adgrb3,Asic2,Nrxn1,Ctnna2,Celf2,Syt1,Prkca,Sdk1,Tdrd6,Dlgap1,Cntn5,Kcnd2,Nav3,Rims1,Erc2,Cdh18,Kcnc2,Dmd,Adgrl3,Cadps,Ctnnd2,Kctd16,Gpm6a,Grin2b,Lrfn5,Clstn2,Ccdc88a,Kcnb2,Tcf4,Cacna1a,Ldlrad4,Nlgn1,Lrrtm3,Ntrk3,Syne1,Fmn1,Ppm1e,Ccdc63,Il1rapl2,Sorbs1
178	GO:0060322	head development	715	20	5.88	0.0001	Nrg1,Nrg3,Cntnap2,Nrxn1,Rora,Ctnna2,Robo1,Prkg1,Dab1,Adgrl3,Macrod2,Dclk1,Pbx1,Akt3,Cacna1a,Meis2,Atxn1,Robo2,Plxna4,Arsb
179	GO:1990778	protein localization to cell periphery	363	14	2.99	0.0001	Dpp10,Kcnip4,Gpc6,Nrxn1,Dlg2,Dpp6,Ank2,Grip1,Trem2,Kalrn,Ccdc88a,Kcnb2,Sorbs1,Grin2a
180	GO:0097120	receptor localization to synapse	73	7	0.6	0.0001	Gpc6,Nrxn1,Dlg2,Lrrc7,Grip1,Kalrn,Nlgn1
181	GO:0007420	brain development	660	19	5.43	0.0001	Nrg1,Nrg3,Cntnap2,Nrxn1,Rora,Ctnna2,Robo1,Prkg1,Dab1,Adgrl3,Macrod2,Dclk1,Pbx1,Akt3,Cacna1a,Meis2,Atxn1,Robo2,Plxna4
182	GO:1903530	regulation of secretion by cell	725	20	5.97	0.0001	Nrxn3,Nrxn1,Syt1,Prkca,Prkg1,Dgki,Rims1,Cadps,Trem2,Kalrn,Grin2b,Hdac9,Rsad2,Cacna1a,Nlgn1,Grm8,D6Wsu163e,Ppfia2,Cacna1d,Kcnh1
183	GO:0009605	response to external stimulus	2883	47	23.73	0.0001	Nrg1,Csmd1,Tenm2,Nrg3,Cntnap2,Pcdh15,Asic2,Nrxn1,Rora,Ctnna2,Robo1,Prkca,Prkg1,Wfdc17,Lyz2,Dcc,Kcnma1,Cntn5,Mpeg1,Dmd,S100a8,Macrod2,Epha6,Trem2,Kalrn,Unc5d,Gpm6a,Slc8a1,Grin2b,Lrfn5,Rsad2,Slit3,Dgkb,Cacna1a,Grm8,Ptprm,Ntrk3,H2-Ab1,Robo2,Plxna4,Cebpa,Grin2a,C1s1,Nrcam,Cntn6,Kcnh1,Arsb
184	GO:0010959	regulation of metal ion transport	427	15	3.51	0.0001	Dpp10,Kcnip4,Fgf14,Fgf12,Prkg1,Dpp6,Ank2,Cacna1c,Kcnc2,Dmd,Trem2,Slc8a1,Akt3,Cacna1a,Cacna1d
185	GO:0043266	regulation of potassium ion transport	108	8	0.89	0.0002	Dpp10,Kcnip4,Prkg1,Dpp6,Ank2,Kcnc2,Trem2,Cacna1d
186	GO:0051046	regulation of secretion	803	21	6.61	0.0002	Nrxn3,Nrxn1,Syt1,Prkca,Prkg1,Dgki,Rims1,S100a8,Cadps,Trem2,Kalrn,Grin2b,Hdac9,Rsad2,Cacna1a,Nlgn1,Grm8,D6Wsu163e,Ppfia2,Cacna1d,Kcnh1
187	GO:0031644	regulation of nervous system process	185	10	1.52	0.0002	Nrg1,Nrxn1,Fgf12,Dlgap1,Rims1,Dlgap2,Nlgn1,Syne1,Shisa9,Grin2a
188	GO:0044085	cellular component biogenesis	2904	47	23.9	0.0002	Nrg1,Lrrtm4,Nrxn3,Gpc6,Pcdh15,Adgrb3,Asic2,Nrxn1,Ctnna2,Celf2,Syt1,Prkca,Sdk1,Tdrd6,Dlgap1,Cntn5,Kcnd2,Nav3,Rims1,Erc2,Cdh18,Kcnc2,Dmd,Adgrl3,Cadps,Ctnnd2,Kctd16,Gpm6a,Grin2b,Lrfn5,Clstn2,Ccdc88a,Kcnb2,Tcf4,Ldb2,Cacna1a,Ldlrad4,Nlgn1,Lrrtm3,Ntrk3,Syne1,Fmn1,Ppm1e,Ccdc63,Il1rapl2,Rpp25,Sorbs1
189	GO:0006935	chemotaxis	612	18	5.04	0.0002	Nrg1,Tenm2,Nrg3,Robo1,Prkca,Dcc,Cntn5,S100a8,Epha6,Trem2,Unc5d,Slit3,Ptprm,Ntrk3,Robo2,Plxna4,Nrcam,Cntn6
190	GO:0008038	neuron recognition	50	6	0.41	0.0002	Cntnap2,Robo1,Cntn5,Robo2,Nrcam,Cntn6
191	GO:0035249	synaptic transmission, glutamatergic	109	8	0.9	0.0002	Nrxn1,Syt1,Dgki,Kalrn,Grm5,Cacna1a,Nlgn1,Grm8
192	GO:0051668	localization within membrane	109	8	0.9	0.0002	Lrrtm4,Nrxn1,Dlg2,Lrrc7,Grin2b,Cacna1a,Nlgn1,Sorbs1
193	GO:0034767	positive regulation of ion transmembrane transport	187	10	1.54	0.0002	Fgf14,Asic2,Prkg1,Dpp6,Ank2,Cacna1c,Kcnc2,Dmd,Trem2,Cacna1d
194	GO:0042330	taxis	617	18	5.08	0.0002	Nrg1,Tenm2,Nrg3,Robo1,Prkca,Dcc,Cntn5,S100a8,Epha6,Trem2,Unc5d,Slit3,Ptprm,Ntrk3,Robo2,Plxna4,Nrcam,Cntn6
195	GO:0051966	regulation of synaptic transmission, glutamatergic	79	7	0.65	0.0002	Nrxn1,Syt1,Dgki,Kalrn,Grm5,Nlgn1,Grm8
196	GO:0050768	negative regulation of neurogenesis	337	13	2.77	0.0002	Nrg1,Ntm,Nrg3,Dab1,Gfap,Pbx1,Ptprg,Brinp1,Nlgn1,Ntrk3,Ttc3,Fstl4,Bcl11a
197	GO:0034764	positive regulation of transmembrane transport	243	11	2	0.0003	Fgf14,Asic2,Prkg1,Dpp6,Ank2,Cacna1c,Kcnc2,Dmd,Trem2,Cacna1d,Sorbs1
198	GO:0099560	synaptic membrane adhesion	32	5	0.26	0.0003	Gpc6,Nrxn1,Lrfn5,Nlgn1,Lrrc4c
199	GO:0044087	regulation of cellular component biogenesis	984	23	8.1	0.0003	Lrrtm4,Gpc6,Adgrb3,Asic2,Nrxn1,Ctnna2,Prkca,Nav3,Rims1,Adgrl3,Gpm6a,Lrfn5,Clstn2,Ccdc88a,Ldb2,Ldlrad4,Nlgn1,Lrrtm3,Ntrk3,Syne1,Fmn1,Ppm1e,Il1rapl2
200	GO:0050770	regulation of axonogenesis	208	10	1.71	0.0004	Nrg1,Robo1,Dab1,Cacna1a,Ntrk3,Robo2,Lrrc4c,Plxna4,Fstl4,Bcl11a
201	GO:0060996	dendritic spine development	127	8	1.05	0.0005	Nrg1,Sdk1,Tanc2,Ctnnd2,Kalrn,Nlgn1,Ppfia2,Fstl4
202	GO:0048518	positive regulation of biological process	6358	80	52.33	0.0005	Nrg1,Dpp10,Lrrtm4,Fgf14,Adgrb3,Asic2,Nrxn1,Rora,Ctnna2,Syt1,Robo1,Fgf12,Prkca,Prkg1,Dcc,Lrrc7,Kcnma1,Dab1,Dpp6,Dgki,Gfap,Ank2,Nav3,Cacna1c,Rims1,Grip1,Negr1,Kcnc2,Dmd,S100a8,Tenm3,Adgrl3,Cadps,Rgs6,Epha6,Trem2,Pbx1,Kalrn,Ppp2r2b,Gria1,Brinp1,Gpm6a,Slc8a1,Grin2b,Clstn2,Ccdc88a,Hdac9,Rsad2,Tcf4,Grm5,Akt3,Ldb2,Myt1l,Nlgn1,Lrrtm3,Ntrk3,D6Wsu163e,Edil3,Syne1,Meis2,Atxn1,Fmn1,H2-Ab1,Ppm1e,Robo2,Frmpd4,…
203	GO:0051961	negative regulation of nervous system development	365	13	3	0.0005	Nrg1,Ntm,Nrg3,Dab1,Gfap,Pbx1,Ptprg,Brinp1,Nlgn1,Ntrk3,Ttc3,Fstl4,Bcl11a
204	GO:0048522	positive regulation of cellular process	5834	75	48.02	0.0005	Nrg1,Dpp10,Lrrtm4,Fgf14,Adgrb3,Asic2,Nrxn1,Rora,Ctnna2,Syt1,Robo1,Prkca,Prkg1,Dcc,Lrrc7,Kcnma1,Dab1,Dpp6,Dgki,Gfap,Ank2,Nav3,Cacna1c,Rims1,Grip1,Negr1,Kcnc2,Dmd,S100a8,Tenm3,Adgrl3,Cadps,Rgs6,Epha6,Trem2,Pbx1,Kalrn,Ppp2r2b,Gria1,Brinp1,Gpm6a,Slc8a1,Grin2b,Clstn2,Ccdc88a,Hdac9,Rsad2,Tcf4,Grm5,Akt3,Ldb2,Myt1l,Nlgn1,Lrrtm3,Ntrk3,Edil3,Syne1,Meis2,Atxn1,Fmn1,H2-Ab1,Ppm1e,Robo2,Frmpd4,Plxna4,Cebpa,Cac…
205	GO:0060998	regulation of dendritic spine development	96	7	0.79	0.0007	Nrg1,Sdk1,Tanc2,Kalrn,Nlgn1,Ppfia2,Fstl4
206	GO:0009612	response to mechanical stimulus	176	9	1.45	0.0007	Cntnap2,Pcdh15,Asic2,Nrxn1,Dmd,Kalrn,Slc8a1,Grin2b,Grm8
207	GO:0097061	dendritic spine organization	99	7	0.81	0.0008	Tanc2,Ctnnd2,Kalrn,Grin2b,Nlgn1,Ppfia2,Grin2a
208	GO:0060560	developmental growth involved in morphogenesis	275	11	2.26	0.0008	Nrg1,Syt1,Robo1,Rims1,Dclk1,Slit3,Ntrk3,Fmn1,Plxna4,Fstl4,Bcl11a
209	GO:0070099	regulation of chemokine-mediated signaling pathway	7	3	0.06	0.0008	Robo1,Trem2,Slit3
210	GO:0051241	negative regulation of multicellular organismal process	1361	27	11.2	0.0009	Nrg1,Ntm,Nrg3,Adgrb3,Robo1,Prkca,Prkg1,Kcnma1,Dab1,Gfap,Nav3,Trem2,Pbx1,Ptprg,Brinp1,Hdac9,Tcf4,Ldlrad4,Nlgn1,Ptprm,Ntrk3,Syne1,Inpp4b,Meis2,Ttc3,Fstl4,Bcl11a
211	GO:0017156	calcium-ion regulated exocytosis	68	6	0.56	0.0009	Syt1,Cacna1c,Rims1,Cadps,Syn2,Cacna1a
212	GO:0099601	regulation of neurotransmitter receptor activity	68	6	0.56	0.0009	Nrxn1,Dlgap1,Dlgap2,Nlgn1,Shisa9,Grin2a
213	GO:0019932	second-messenger-mediated signaling	445	14	3.66	0.0009	Nrg1,Tenm2,Adgrb3,Prkg1,Sgcd,Ank2,Kcnc2,Dmd,Adgrl3,Trem2,Slc8a1,Grm5,Pde10a,Cacna1d
214	GO:0010721	negative regulation of cell development	387	13	3.19	0.0009	Nrg1,Ntm,Nrg3,Dab1,Gfap,Pbx1,Ptprg,Brinp1,Nlgn1,Ntrk3,Ttc3,Fstl4,Bcl11a
215	GO:0048513	animal organ development	3587	52	29.52	0.0009	Nrg1,Rbfox1,Csmd1,Nrg3,Cntnap2,Pcdh15,Nrxn1,Rora,Meg3,Ctnna2,Robo1,Sgcz,Prkca,Prkg1,Sgcd,Sdk1,Dcc,Kcnma1,Dab1,Cacna1c,Dmd,Tenm3,Adgrl3,Macrod2,Dclk1,Xist,Trem2,Pbx1,Kalrn,Cnga3,Gpm6a,Slc8a1,Grin2b,Hdac9,Rsad2,Slit3,Akt3,Ldb2,Cacna1a,Ldlrad4,Ptprm,Ntrk3,Inpp4b,Meis2,Atxn1,Fmn1,H2-Ab1,Robo2,Plxna4,Cebpa,Slc24a3,Bcl11a
216	GO:0048168	regulation of neuronal synaptic plasticity	69	6	0.57	0.0009	Rims1,Kalrn,Grin2b,Grm5,Shisa9,Grin2a
217	GO:0065009	regulation of molecular function	2574	41	21.19	0.001	Nrg1,Fgf14,Asic2,Nrxn1,Tafa1,Robo1,Fgf12,Prkca,Prkg1,Dlg2,Dlgap1,Dab1,Dgki,Ank2,Cacna1c,Kcnc2,Dmd,S100a8,Rgs6,Dlgap2,Epha6,Trem2,Pbx1,Kalrn,Ppp2r2b,Slc8a1,Grin2b,Ccdc88a,Hdac9,Grm5,Ldb2,Cacna1a,Nlgn1,Ntrk3,Ptprn2,Ppm1e,Spock3,Plxna4,Cacna1d,Shisa9,Grin2a
218	GO:0021953	central nervous system neuron differentiation	235	10	1.93	0.0011	Nrxn1,Rora,Robo1,Prkca,Dcc,Dclk1,Unc5d,Cacna1a,Robo2,Plxna4
219	GO:1901381	positive regulation of potassium ion transmembrane transport	43	5	0.35	0.0011	Prkg1,Dpp6,Ank2,Kcnc2,Trem2
220	GO:0106027	neuron projection organization	106	7	0.87	0.0012	Tanc2,Ctnnd2,Kalrn,Grin2b,Nlgn1,Ppfia2,Grin2a
221	GO:0046958	nonassociative learning	8	3	0.07	0.0013	Dgki,Kalrn,Grin2b
222	GO:0008306	associative learning	108	7	0.89	0.0013	Csmd1,Tafa2,Cacna1c,Grin2b,Meis2,Atxn1,Grin2a
223	GO:0007613	memory	149	8	1.23	0.0014	Csmd1,Tafa2,Kalrn,Gria1,Brinp1,Grin2b,Atxn1,Grin2a
224	GO:0072659	protein localization to plasma membrane	295	11	2.43	0.0015	Dpp10,Kcnip4,Nrxn1,Dpp6,Ank2,Grip1,Trem2,Kalrn,Ccdc88a,Kcnb2,Sorbs1
225	GO:0051093	negative regulation of developmental process	1093	23	9	0.0015	Nrg1,Ntm,Nrg3,Adgrb3,Rora,Robo1,Dab1,Gfap,Pbx1,Ptprg,Brinp1,Hdac9,Tcf4,Akt3,Ldlrad4,Nlgn1,Ptprm,Ntrk3,Inpp4b,Meis2,Ttc3,Fstl4,Bcl11a
226	GO:0019228	neuronal action potential	46	5	0.38	0.0015	Fgf12,Kcnma1,Dpp6,Kcnd2,Gria1
227	GO:0007628	adult walking behavior	47	5	0.39	0.0017	Pcdh15,Kcnma1,Dab1,Cacna1c,Cacna1a
228	GO:0016477	cell migration	1501	28	12.35	0.0017	Nrg1,Gpc6,Nrg3,Ctnna2,Robo1,Prkca,Prkg1,Dcc,Dab1,Nav3,S100a8,Adgrl3,Dclk1,Trem2,Kalrn,Ptprg,Unc5d,Gpm6a,Slc8a1,Ccdc88a,Hdac9,Akt3,Ldb2,Ldlrad4,Ptprm,Ntrk3,Plxna4,Arsb
229	GO:0051649	establishment of localization in cell	2010	34	16.54	0.0017	Nrxn3,Fam155a,Fgf14,Nrxn1,Syt1,Prkca,Dlg2,Dgki,Ank2,Cacna1c,Tanc2,Rims1,Grip1,Erc2,Dmd,Cadps,Ppp2r2b,Syn2,Slc8a1,Grin2b,Ccdc88a,Cacna1a,Nlgn1,Grm8,D6Wsu163e,Syne1,Inpp4b,Ptprn2,Atxn1,Ppfia2,Cacna1d,Grin2a,Reep1,Kcnh1
230	GO:0010881	regulation of cardiac muscle contraction by regulation of the release of sequestered calcium ion	9	3	0.07	0.0018	Ank2,Dmd,Slc8a1
231	GO:0006816	calcium ion transport	420	13	3.46	0.0019	Fam155a,Fgf14,Ank2,Cacna1c,Dmd,Cacna2d3,Slc8a1,Grin2b,Cacna1a,Nalcn,Cacna1d,Slc24a3,Grin2a
232	GO:0050896	response to stimulus	9692	107	79.77	0.002	Nrg1,Csmd1,Gpc6,Fgf14,Tenm2,Nrg3,Cntnap2,Pcdh15,Adgrb3,Asic2,Nrxn1,Gabrg3,Rora,Meg3,Tafa1,Ctnna2,Syt1,Robo1,Fgf12,Prkca,Prkg1,Wfdc17,Dlg2,Lyz2,Sgcd,Sdk1,Arpp21,Dcc,Tafa2,Dlgap1,Kcnma1,Dab1,Cntn5,Dgki,Kcnd2,Gfap,Ank2,Cacna1c,Rims1,Mpeg1,Kcnc2,Dmd,S100a8,Tenm3,Adgrl3,Macrod2,Rgs6,Dclk1,Dlgap2,Epha6,Trem2,Ctnnd2,Kalrn,Cnga3,Unc5d,Gria1,Myo16,Brinp1,Kctd16,Gpm6a,Slc8a1,Grin2b,Lrfn5,Ccdc88a,Hdac9,Rsad…
233	GO:0060627	regulation of vesicle-mediated transport	611	16	5.03	0.002	Nrxn3,Fgf14,Nrxn1,Syt1,Prkca,Dgki,Rims1,Cadps,Trem2,Cacna1a,Nlgn1,Grm8,D6Wsu163e,Syne1,Ppfia2,Kcnh1
234	GO:0090659	walking behavior	49	5	0.4	0.002	Pcdh15,Kcnma1,Dab1,Cacna1c,Cacna1a
235	GO:2001259	positive regulation of cation channel activity	80	6	0.66	0.0021	Fgf14,Asic2,Prkg1,Ank2,Kcnc2,Trem2
236	GO:0032414	positive regulation of ion transmembrane transporter activity	117	7	0.96	0.0021	Fgf14,Asic2,Prkg1,Ank2,Kcnc2,Dmd,Trem2
237	GO:0048814	regulation of dendrite morphogenesis	117	7	0.96	0.0021	Adgrb3,Robo1,Tanc2,Kalrn,Nlgn1,Syne1,Ppfia2
238	GO:0048469	cell maturation	205	9	1.69	0.0021	Cntnap2,Adgrb3,Nrxn1,Dlg2,Kcnma1,Srrm4,Cebpa,Bcl11a,Nrcam
239	GO:0048167	regulation of synaptic plasticity	365	12	3	0.0021	Fgf14,Dgki,Gfap,Rims1,Ctnnd2,Kalrn,Gria1,Grin2b,Grm5,Nlgn1,Shisa9,Grin2a
240	GO:0031345	negative regulation of cell projection organization	207	9	1.7	0.0022	Ntm,Nrxn1,Dab1,Gfap,Ptprg,Grin2b,Nlgn1,Fstl4,Bcl11a
241	GO:0048791	calcium ion-regulated exocytosis of neurotransmitter	26	4	0.21	0.0022	Syt1,Rims1,Cadps,Cacna1a
242	GO:0055074	calcium ion homeostasis	493	14	4.06	0.0024	Fam155a,Prkca,Prkg1,Sgcd,Ank2,Cacna1c,Dmd,Slc8a1,Grin2b,Cacna1a,Inpp4b,Slc24a3,Grin2a,Kcnh1
243	GO:1901018	positive regulation of potassium ion transmembrane transporter activity	27	4	0.22	0.0026	Prkg1,Ank2,Kcnc2,Trem2
244	GO:0043268	positive regulation of potassium ion transport	52	5	0.43	0.0026	Prkg1,Dpp6,Ank2,Kcnc2,Trem2
245	GO:0019722	calcium-mediated signaling	214	9	1.76	0.0028	Nrg1,Tenm2,Sgcd,Ank2,Dmd,Trem2,Slc8a1,Grm5,Cacna1d
246	GO:0032411	positive regulation of transporter activity	124	7	1.02	0.0029	Fgf14,Asic2,Prkg1,Ank2,Kcnc2,Dmd,Trem2
247	GO:0048588	developmental cell growth	267	10	2.2	0.0029	Nrg1,Syt1,Prkg1,Rims1,Dclk1,Slit3,Ntrk3,Plxna4,Fstl4,Bcl11a
248	GO:0035176	social behavior	55	5	0.45	0.0033	Cntnap2,Nrxn1,Kalrn,Brinp1,Atxn1
249	GO:0086001	cardiac muscle cell action potential	55	5	0.45	0.0033	Kcnd2,Ank2,Cacna1c,Dmd,Cacna1d
250	GO:0071695	anatomical structure maturation	273	10	2.25	0.0035	Cntnap2,Adgrb3,Nrxn1,Dlg2,Kcnma1,Srrm4,Cacna1a,Cebpa,Bcl11a,Nrcam
251	GO:0060047	heart contraction	221	9	1.82	0.0035	Sgcz,Prkca,Prkg1,Sgcd,Ank2,Cacna1c,Dmd,Slc8a1,Cacna1d
252	GO:0035556	intracellular signal transduction	2455	38	20.21	0.0035	Nrg1,Fgf14,Tenm2,Nrg3,Adgrb3,Nrxn1,Rora,Robo1,Fgf12,Prkca,Prkg1,Sgcd,Dcc,Dab1,Dgki,Ank2,Kcnc2,Dmd,S100a8,Adgrl3,Rgs6,Dclk1,Trem2,Kalrn,Myo16,Slc8a1,Grin2b,Ccdc88a,Grm5,Akt3,Dgkb,Nlgn1,Pde10a,Ntrk3,Inpp4b,Cacna1d,Cnksr2,Kcnh1
253	GO:0010038	response to metal ion	274	10	2.26	0.0035	Pcdh15,Nrxn1,Syt1,Dlg2,Kcnma1,Cnga3,Nlgn1,Cebpa,Grin2a,Kcnh1
254	GO:0098815	modulation of excitatory postsynaptic potential	56	5	0.46	0.0036	Nrxn1,Rims1,Nlgn1,Syne1,Grin2a
255	GO:0010469	regulation of signaling receptor activity	132	7	1.09	0.004	Nrxn1,Tafa1,Dlgap1,Dlgap2,Nlgn1,Shisa9,Grin2a
256	GO:0044557	relaxation of smooth muscle	12	3	0.1	0.004	Prkg1,Kcnma1,Slc8a1
257	GO:2000302	positive regulation of synaptic vesicle exocytosis	12	3	0.1	0.004	Syt1,Rims1,Nlgn1
258	GO:0051703	intraspecies interaction between organisms	58	5	0.48	0.0043	Cntnap2,Nrxn1,Kalrn,Brinp1,Atxn1
259	GO:1903539	protein localization to postsynaptic membrane	59	5	0.49	0.0046	Gpc6,Dlg2,Grip1,Kalrn,Grin2a
260	GO:0040012	regulation of locomotion	1033	21	8.5	0.0046	Nrg1,Nrg3,Ctnna2,Robo1,Prkca,Prkg1,Nav3,Trem2,Ptprg,Unc5d,Slc8a1,Hdac9,Grm5,Akt3,Ldb2,Ldlrad4,Ptprm,Ntrk3,Robo2,Plxna4,Arsb
261	GO:0072507	divalent inorganic cation homeostasis	528	14	4.35	0.0046	Fam155a,Prkca,Prkg1,Sgcd,Ank2,Cacna1c,Dmd,Slc8a1,Grin2b,Cacna1a,Inpp4b,Slc24a3,Grin2a,Kcnh1
262	GO:0003015	heart process	231	9	1.9	0.0046	Sgcz,Prkca,Prkg1,Sgcd,Ank2,Cacna1c,Dmd,Slc8a1,Cacna1d
263	GO:1901016	regulation of potassium ion transmembrane transporter activity	60	5	0.49	0.0049	Prkg1,Ank2,Kcnc2,Trem2,Cacna1d
264	GO:0021954	central nervous system neuron development	95	6	0.78	0.0049	Robo1,Prkca,Dcc,Dclk1,Robo2,Plxna4
265	GO:0097553	calcium ion transmembrane import into cytosol	136	7	1.12	0.0049	Fam155a,Ank2,Cacna1c,Dmd,Slc8a1,Grin2b,Grin2a
266	GO:0009966	regulation of signal transduction	2874	42	23.65	0.0049	Nrg1,Gpc6,Nrxn1,Rora,Tafa1,Robo1,Prkca,Dcc,Dlgap1,Dab1,Dgki,Rims1,Dmd,S100a8,Rgs6,Dlgap2,Trem2,Ctnnd2,Kalrn,Kctd16,Grin2b,Ccdc88a,Rsad2,Slit3,Tcf4,Grm5,Akt3,Ldlrad4,Nlgn1,Pde10a,Ntrk3,Syne1,Inpp4b,Atxn1,Robo2,Sorbs1,Shisa9,Slc35c1,Fstl4,Cnksr2,Grin2a,Cntn6
267	GO:0051050	positive regulation of transport	1039	21	8.55	0.0049	Fgf14,Asic2,Syt1,Fgf12,Prkca,Prkg1,Dpp6,Ank2,Cacna1c,Rims1,Kcnc2,Dmd,S100a8,Cadps,Trem2,Grin2b,Akt3,Nlgn1,Syne1,Cacna1d,Sorbs1
268	GO:0070838	divalent metal ion transport	467	13	3.84	0.0049	Fam155a,Fgf14,Ank2,Cacna1c,Dmd,Cacna2d3,Slc8a1,Grin2b,Cacna1a,Nalcn,Cacna1d,Slc24a3,Grin2a
269	GO:0045161	neuronal ion channel clustering	13	3	0.11	0.0051	Cntnap2,Dlg2,Nrcam
270	GO:0097090	presynaptic membrane organization	13	3	0.11	0.0051	Lrrtm4,Nrxn1,Nlgn1
271	GO:0072511	divalent inorganic cation transport	470	13	3.87	0.0051	Fam155a,Fgf14,Ank2,Cacna1c,Dmd,Cacna2d3,Slc8a1,Grin2b,Cacna1a,Nalcn,Cacna1d,Slc24a3,Grin2a
272	GO:1903078	positive regulation of protein localization to plasma membrane	62	5	0.51	0.0054	Dpp10,Nrxn1,Dpp6,Trem2,Sorbs1
273	GO:0140029	exocytic process	98	6	0.81	0.0054	Nrxn1,Syt1,Rims1,Erc2,Cadps,Nlgn1
274	GO:1904375	regulation of protein localization to cell periphery	140	7	1.15	0.0054	Dpp10,Gpc6,Nrxn1,Dpp6,Trem2,Kalrn,Sorbs1
275	GO:0006874	cellular calcium ion homeostasis	476	13	3.92	0.0057	Fam155a,Prkca,Prkg1,Ank2,Cacna1c,Dmd,Slc8a1,Grin2b,Cacna1a,Inpp4b,Slc24a3,Grin2a,Kcnh1
276	GO:0062237	protein localization to postsynapse	64	5	0.53	0.0061	Gpc6,Dlg2,Grip1,Kalrn,Grin2a
277	GO:0035725	sodium ion transmembrane transport	143	7	1.18	0.0063	Fgf14,Asic2,Fgf12,Dmd,Slc8a1,Nalcn,Slc24a3
278	GO:0010882	regulation of cardiac muscle contraction by calcium ion signaling	14	3	0.12	0.0063	Ank2,Dmd,Slc8a1
279	GO:0048878	chemical homeostasis	1223	23	10.07	0.0063	Fam155a,Csmd1,Nrxn1,Rora,Fgf12,Prkca,Prkg1,Sgcd,Kcnma1,Ank2,Cacna1c,Dmd,Slc8a1,Grin2b,Hdac9,Cacna1a,Inpp4b,Ptprn2,Cebpa,Cacna1d,Slc24a3,Grin2a,Kcnh1
280	GO:0050772	positive regulation of axonogenesis	103	6	0.85	0.007	Nrg1,Robo1,Ntrk3,Robo2,Plxna4,Bcl11a
281	GO:0048169	regulation of long-term neuronal synaptic plasticity	36	4	0.3	0.007	Rims1,Grin2b,Grm5,Grin2a
282	GO:0051270	regulation of cellular component movement	1077	21	8.86	0.0076	Nrg1,Nrg3,Ctnna2,Robo1,Prkca,Prkg1,Ank2,Nav3,Cacna1c,Trem2,Ptprg,Unc5d,Slc8a1,Hdac9,Akt3,Ldb2,Ldlrad4,Ptprm,Ntrk3,Plxna4,Arsb
283	GO:0070593	dendrite self-avoidance	15	3	0.12	0.0076	Cntn5,Nrcam,Cntn6
284	GO:0048870	cell motility	1663	28	13.69	0.0078	Nrg1,Gpc6,Nrg3,Ctnna2,Robo1,Prkca,Prkg1,Dcc,Dab1,Nav3,S100a8,Adgrl3,Dclk1,Trem2,Kalrn,Ptprg,Unc5d,Gpm6a,Slc8a1,Ccdc88a,Hdac9,Akt3,Ldb2,Ldlrad4,Ptprm,Ntrk3,Plxna4,Arsb
285	GO:0051674	localization of cell	1663	28	13.69	0.0078	Nrg1,Gpc6,Nrg3,Ctnna2,Robo1,Prkca,Prkg1,Dcc,Dab1,Nav3,S100a8,Adgrl3,Dclk1,Trem2,Kalrn,Ptprg,Unc5d,Gpm6a,Slc8a1,Ccdc88a,Hdac9,Akt3,Ldb2,Ldlrad4,Ptprm,Ntrk3,Plxna4,Arsb
286	GO:1990138	neuron projection extension	198	8	1.63	0.0078	Nrg1,Syt1,Rims1,Dclk1,Slit3,Ntrk3,Plxna4,Bcl11a
287	GO:0008542	visual learning	69	5	0.57	0.0083	Tafa2,Cacna1c,Meis2,Atxn1,Grin2a
288	GO:1904377	positive regulation of protein localization to cell periphery	69	5	0.57	0.0083	Dpp10,Nrxn1,Dpp6,Trem2,Sorbs1
289	GO:0086065	cell communication involved in cardiac conduction	38	4	0.31	0.0083	Ank2,Cacna1c,Slc8a1,Cacna1d
290	GO:2000463	positive regulation of excitatory postsynaptic potential	38	4	0.31	0.0083	Nrxn1,Rims1,Nlgn1,Grin2a
291	GO:0042221	response to chemical	4153	54	34.18	0.0086	Nrg1,Tenm2,Nrg3,Pcdh15,Asic2,Nrxn1,Gabrg3,Rora,Syt1,Robo1,Prkca,Dlg2,Sdk1,Dcc,Kcnma1,Cntn5,Kcnd2,Kcnc2,Dmd,S100a8,Adgrl3,Epha6,Trem2,Kalrn,Cnga3,Unc5d,Gria1,Brinp1,Slc8a1,Grin2b,Hdac9,Slit3,Tcf4,Grm5,Akt3,Cacna1a,Ldlrad4,Nlgn1,Ptprm,Ntrk3,Ptprn2,Cyp2j13,H2-Ab1,Ppm1e,Robo2,Plxna4,Cebpa,Cacna1d,Sorbs1,Grin2a,Nrcam,Cntn6,Kcnh1,Arsb
292	GO:0030334	regulation of cell migration	936	19	7.7	0.0089	Nrg1,Nrg3,Ctnna2,Robo1,Prkca,Prkg1,Nav3,Trem2,Ptprg,Unc5d,Slc8a1,Hdac9,Akt3,Ldb2,Ldlrad4,Ptprm,Ntrk3,Plxna4,Arsb
293	GO:0050885	neuromuscular process controlling balance	70	5	0.58	0.0089	Rbfox1,Pcdh15,Nrxn1,Kcnma1,Cacna1a
294	GO:0072503	cellular divalent inorganic cation homeostasis	503	13	4.14	0.0092	Fam155a,Prkca,Prkg1,Ank2,Cacna1c,Dmd,Slc8a1,Grin2b,Cacna1a,Inpp4b,Slc24a3,Grin2a,Kcnh1
295	GO:0048583	regulation of response to stimulus	3972	52	32.69	0.0097	Nrg1,Gpc6,Nrxn1,Rora,Tafa1,Ctnna2,Robo1,Prkca,Prkg1,Dcc,Dlgap1,Dab1,Dgki,Rims1,Dmd,S100a8,Rgs6,Dlgap2,Trem2,Ctnnd2,Kalrn,Kctd16,Grin2b,Lrfn5,Ccdc88a,Rsad2,Slit3,Tcf4,Grm5,Akt3,Ldlrad4,Nlgn1,Pde10a,Ntrk3,D6Wsu163e,Syne1,Inpp4b,Atxn1,H2-Ab1,Robo2,Plxna4,Cebpa,Cacna1d,Sorbs1,Shisa9,Slc35c1,Fstl4,Cnksr2,Grin2a,C1s1,Cntn6,C4b
296	GO:0031503	protein-containing complex localization	259	9	2.13	0.0097	Gpc6,Nrxn1,Dlg2,Sgcd,Lrrc7,Grip1,Kalrn,Nlgn1,Syne1
297	GO:0045665	negative regulation of neuron differentiation	259	9	2.13	0.0097	Ntm,Dab1,Gfap,Pbx1,Ptprg,Nlgn1,Ttc3,Fstl4,Bcl11a
298	GO:0006937	regulation of muscle contraction	156	7	1.28	0.01	Prkca,Prkg1,Kcnma1,Ank2,Cacna1c,Dmd,Slc8a1
299	GO:0071248	cellular response to metal ion	156	7	1.28	0.01	Nrxn1,Syt1,Dlg2,Nlgn1,Cebpa,Grin2a,Kcnh1
300	GO:0060402	calcium ion transport into cytosol	157	7	1.29	0.0102	Fam155a,Ank2,Cacna1c,Dmd,Slc8a1,Grin2b,Grin2a
301	GO:0007632	visual behavior	73	5	0.6	0.0104	Tafa2,Cacna1c,Meis2,Atxn1,Grin2a
302	GO:0060997	dendritic spine morphogenesis	73	5	0.6	0.0104	Tanc2,Ctnnd2,Kalrn,Nlgn1,Ppfia2
303	GO:0090066	regulation of anatomical structure size	581	14	4.78	0.0104	Nrg1,Asic2,Ctnna2,Prkg1,Kcnma1,Cacna1c,Slc8a1,Akt3,Ptprm,Ntrk3,Fmn1,Plxna4,Fstl4,Bcl11a
304	GO:0035235	ionotropic glutamate receptor signaling pathway	17	3	0.14	0.0104	Kalrn,Grin2b,Grin2a
305	GO:1903076	regulation of protein localization to plasma membrane	114	6	0.94	0.0113	Dpp10,Nrxn1,Dpp6,Trem2,Kalrn,Sorbs1
306	GO:0045596	negative regulation of cell differentiation	806	17	6.63	0.0116	Nrg1,Ntm,Nrg3,Rora,Dab1,Gfap,Pbx1,Ptprg,Brinp1,Ldlrad4,Nlgn1,Ntrk3,Inpp4b,Meis2,Ttc3,Fstl4,Bcl11a
307	GO:0040013	negative regulation of locomotion	326	10	2.68	0.0117	Nrg1,Nrg3,Robo1,Prkg1,Nav3,Ptprg,Grm5,Ldlrad4,Ptprm,Robo2
308	GO:0010765	positive regulation of sodium ion transport	42	4	0.35	0.0117	Fgf14,Fgf12,Dmd,Akt3
309	GO:0021955	central nervous system neuron axonogenesis	42	4	0.35	0.0117	Prkca,Dcc,Dclk1,Plxna4
310	GO:0021700	developmental maturation	327	10	2.69	0.012	Cntnap2,Adgrb3,Nrxn1,Dlg2,Kcnma1,Srrm4,Cacna1a,Cebpa,Bcl11a,Nrcam
311	GO:0009628	response to abiotic stimulus	1043	20	8.58	0.012	Cntnap2,Pcdh15,Asic2,Nrxn1,Rora,Prkca,Arpp21,Tafa2,Kcnma1,Kcnd2,Cacna1c,Dmd,Kalrn,Slc8a1,Grin2b,Grm8,Meis2,Atxn1,Grin2a,Arsb
312	GO:0097091	synaptic vesicle clustering	18	3	0.15	0.0122	Nrxn1,Syn2,Nlgn1
313	GO:1903169	regulation of calcium ion transmembrane transport	163	7	1.34	0.0122	Fgf14,Ank2,Cacna1c,Dmd,Slc8a1,Cacna1a,Cacna1d
314	GO:0007165	signal transduction	6139	72	50.53	0.0124	Nrg1,Gpc6,Fgf14,Tenm2,Nrg3,Adgrb3,Asic2,Nrxn1,Gabrg3,Rora,Meg3,Tafa1,Robo1,Fgf12,Prkca,Prkg1,Sgcd,Dcc,Dlgap1,Dab1,Dgki,Ank2,Rims1,Kcnc2,Dmd,S100a8,Tenm3,Adgrl3,Rgs6,Dclk1,Dlgap2,Epha6,Trem2,Ctnnd2,Kalrn,Unc5d,Myo16,Kctd16,Slc8a1,Grin2b,Ccdc88a,Rsad2,Slit3,Tcf4,Grm5,Akt3,Dgkb,Cacna1a,Ldlrad4,Nlgn1,Grm8,Ptprm,Pde10a,Ntrk3,Syne1,Inpp4b,Atxn1,Robo2,Plxna4,Il1rapl2,Cebpa,Cacna1d,Sorbs1,Shisa9,Slc35c1,…
315	GO:0006875	cellular metal ion homeostasis	596	14	4.91	0.0129	Fam155a,Prkca,Prkg1,Kcnma1,Ank2,Cacna1c,Dmd,Slc8a1,Grin2b,Cacna1a,Inpp4b,Slc24a3,Grin2a,Kcnh1
316	GO:0021782	glial cell development	118	6	0.97	0.0129	Nrg1,Gfap,Dmd,S100a8,Trem2,Ntrk3
317	GO:0048519	negative regulation of biological process	5500	66	45.27	0.0129	Nrg1,Ntm,Nrg3,Adgrb3,Asic2,Nrxn1,Rora,Ctnna2,Robo1,Fgf12,Prkca,Prkg1,Dlg2,Kcnma1,Dab1,Dgki,Gfap,Ank2,Nav3,Dmd,Rgs6,Dclk1,Trem2,Pbx1,Kalrn,Ptprg,Gria1,Myo16,Brinp1,Slc8a1,Grin2b,Lrfn5,Hdac9,Rsad2,Zfp354a,Slit3,Tcf4,Grm5,Akt3,Ldb2,Cacna1a,Ldlrad4,Myt1l,Nlgn1,Ptprm,Pde10a,Ntrk3,Rian,Syne1,Inpp4b,Ptprn2,Meis2,Atxn1,H2-Ab1,Ppm1e,Robo2,Spock3,Ttc3,Plxna4,Cebpa,Slc35c1,Slc24a3,Fstl4,Grin2a,Bcl11a,Tsix
318	GO:0003180	aortic valve morphogenesis	19	3	0.16	0.0139	Robo1,Slit3,Robo2
319	GO:0010880	regulation of release of sequestered calcium ion into cytosol by sarcoplasmic reticulum	19	3	0.16	0.0139	Ank2,Dmd,Slc8a1
320	GO:0072578	neurotransmitter-gated ion channel clustering	19	3	0.16	0.0139	Lrrtm4,Nrxn1,Nlgn1
321	GO:0098962	regulation of postsynaptic neurotransmitter receptor activity	19	3	0.16	0.0139	Dlgap1,Dlgap2,Shisa9
322	GO:2000145	regulation of cell motility	986	19	8.12	0.0153	Nrg1,Nrg3,Ctnna2,Robo1,Prkca,Prkg1,Nav3,Trem2,Ptprg,Unc5d,Slc8a1,Hdac9,Akt3,Ldb2,Ldlrad4,Ptprm,Ntrk3,Plxna4,Arsb
323	GO:0055065	metal ion homeostasis	680	15	5.6	0.0153	Fam155a,Prkca,Prkg1,Sgcd,Kcnma1,Ank2,Cacna1c,Dmd,Slc8a1,Grin2b,Cacna1a,Inpp4b,Slc24a3,Grin2a,Kcnh1
324	GO:0071625	vocalization behavior	20	3	0.16	0.0161	Cntnap2,Nrxn1,Brinp1
325	GO:0055082	cellular chemical homeostasis	836	17	6.88	0.0163	Fam155a,Nrxn1,Prkca,Prkg1,Kcnma1,Ank2,Cacna1c,Dmd,Slc8a1,Grin2b,Cacna1a,Inpp4b,Ptprn2,Cacna1d,Slc24a3,Grin2a,Kcnh1
326	GO:0001941	postsynaptic membrane organization	47	4	0.39	0.0171	Lrrtm4,Nrxn1,Nlgn1,Sorbs1
327	GO:0050974	detection of mechanical stimulus involved in sensory perception	47	4	0.39	0.0171	Pcdh15,Asic2,Grin2b,Grm8
328	GO:0008104	protein localization	2596	37	21.37	0.0172	Nrg1,Dpp10,Lrrtm4,Kcnip4,Gpc6,Cntnap2,Asic2,Nrxn1,Dlg2,Sgcd,Lrrc7,Dlgap1,Dpp6,Ank2,Cacna1c,Rims1,Grip1,Dmd,Cadps,Dclk1,Trem2,Kalrn,Ppp2r2b,Grin2b,Ccdc88a,Hdac9,Rsad2,Kcnb2,Cacna1a,Nlgn1,Syne1,Ptprn2,Cacna1d,Sorbs1,Grin2a,Reep1,Nrcam
329	GO:0071241	cellular response to inorganic substance	227	8	1.87	0.0172	Nrxn1,Syt1,Dlg2,Kcnc2,Nlgn1,Cebpa,Grin2a,Kcnh1
330	GO:0060048	cardiac muscle contraction	127	6	1.05	0.0181	Sgcd,Ank2,Cacna1c,Dmd,Slc8a1,Cacna1d
331	GO:0014808	release of sequestered calcium ion into cytosol by sarcoplasmic reticulum	21	3	0.17	0.0181	Ank2,Dmd,Slc8a1
332	GO:0031290	retinal ganglion cell axon guidance	21	3	0.17	0.0181	Ptprm,Robo2,Nrcam
333	GO:0010977	negative regulation of neuron projection development	176	7	1.45	0.0181	Ntm,Dab1,Gfap,Ptprg,Nlgn1,Fstl4,Bcl11a
334	GO:0003137	Notch signaling pathway involved in heart induction	5	2	0.04	0.0181	Robo1,Robo2
335	GO:0016199	axon midline choice point recognition	5	2	0.04	0.0181	Robo1,Robo2
336	GO:0035480	regulation of Notch signaling pathway involved in heart induction	5	2	0.04	0.0181	Robo1,Robo2
337	GO:0035481	positive regulation of Notch signaling pathway involved in heart induction	5	2	0.04	0.0181	Robo1,Robo2
338	GO:0046959	habituation	5	2	0.04	0.0181	Dgki,Kalrn
339	GO:0060083	smooth muscle contraction involved in micturition	5	2	0.04	0.0181	Kcnma1,Cacna1c
340	GO:0098942	retrograde trans-synaptic signaling by trans-synaptic protein complex	5	2	0.04	0.0181	Tenm2,Nlgn1
341	GO:0060401	cytosolic calcium ion transport	177	7	1.46	0.0185	Fam155a,Ank2,Cacna1c,Dmd,Slc8a1,Grin2b,Grin2a
342	GO:0051592	response to calcium ion	128	6	1.05	0.0185	Pcdh15,Nrxn1,Syt1,Kcnma1,Nlgn1,Kcnh1
343	GO:0007157	heterophilic cell-cell adhesion via plasma membrane cell adhesion molecules	49	4	0.4	0.0193	Tenm2,Nrxn1,Tenm3,Nlgn1
344	GO:0048523	negative regulation of cellular process	4950	60	40.74	0.0195	Nrg1,Ntm,Nrg3,Asic2,Nrxn1,Rora,Ctnna2,Robo1,Fgf12,Prkca,Prkg1,Dlg2,Dab1,Dgki,Gfap,Ank2,Nav3,Dmd,Rgs6,Dclk1,Trem2,Pbx1,Kalrn,Ptprg,Gria1,Myo16,Brinp1,Slc8a1,Grin2b,Lrfn5,Hdac9,Rsad2,Zfp354a,Slit3,Tcf4,Grm5,Akt3,Ldb2,Cacna1a,Ldlrad4,Myt1l,Nlgn1,Ptprm,Pde10a,Ntrk3,Rian,Syne1,Inpp4b,Meis2,Atxn1,H2-Ab1,Ppm1e,Spock3,Ttc3,Plxna4,Cebpa,Slc35c1,Fstl4,Bcl11a,Tsix
345	GO:0031646	positive regulation of nervous system process	86	5	0.71	0.0196	Nrg1,Nrxn1,Rims1,Nlgn1,Grin2a
346	GO:0048708	astrocyte differentiation	86	5	0.71	0.0196	Dab1,Gfap,S100a8,Trem2,Ntrk3
347	GO:0006814	sodium ion transport	234	8	1.93	0.0198	Fgf14,Asic2,Fgf12,Dmd,Slc8a1,Akt3,Nalcn,Slc24a3
348	GO:0034613	cellular protein localization	1787	28	14.71	0.0199	Nrg1,Dpp10,Lrrtm4,Kcnip4,Gpc6,Cntnap2,Nrxn1,Dlg2,Sgcd,Lrrc7,Dpp6,Ank2,Rims1,Grip1,Dmd,Dclk1,Trem2,Kalrn,Ppp2r2b,Grin2b,Ccdc88a,Kcnb2,Cacna1a,Nlgn1,Syne1,Sorbs1,Grin2a,Reep1
349	GO:0048532	anatomical structure arrangement	22	3	0.18	0.0199	Dab1,Dmd,Plxna4
350	GO:1903514	release of sequestered calcium ion into cytosol by endoplasmic reticulum	22	3	0.18	0.0199	Ank2,Dmd,Slc8a1
351	GO:0050806	positive regulation of synaptic transmission	355	10	2.92	0.0199	Nrxn1,Syt1,Gfap,Rims1,Kalrn,Gria1,Grin2b,Clstn2,Nlgn1,Grin2a
352	GO:0070727	cellular macromolecule localization	1798	28	14.8	0.0216	Nrg1,Dpp10,Lrrtm4,Kcnip4,Gpc6,Cntnap2,Nrxn1,Dlg2,Sgcd,Lrrc7,Dpp6,Ank2,Rims1,Grip1,Dmd,Dclk1,Trem2,Kalrn,Ppp2r2b,Grin2b,Ccdc88a,Kcnb2,Cacna1a,Nlgn1,Syne1,Sorbs1,Grin2a,Reep1
353	GO:0008016	regulation of heart contraction	183	7	1.51	0.0216	Prkca,Prkg1,Ank2,Cacna1c,Dmd,Slc8a1,Cacna1d
354	GO:0006936	muscle contraction	298	9	2.45	0.0223	Prkca,Prkg1,Sgcd,Kcnma1,Ank2,Cacna1c,Dmd,Slc8a1,Cacna1d
355	GO:0003176	aortic valve development	23	3	0.19	0.0224	Robo1,Slit3,Robo2
356	GO:0051291	protein heterooligomerization	23	3	0.19	0.0224	Syt1,Kcnc2,Grin2b
357	GO:0098703	calcium ion import across plasma membrane	23	3	0.19	0.0224	Fam155a,Cacna1c,Slc8a1
358	GO:0070509	calcium ion import	90	5	0.74	0.0231	Fam155a,Cacna1c,Slc8a1,Cacna1a,Cacna1d
359	GO:0048511	rhythmic process	301	9	2.48	0.0236	Rora,Prkg1,Kcnma1,Kcnd2,Grin2b,Nlgn1,Ntrk3,Grin2a,Enox1
360	GO:0010770	positive regulation of cell morphogenesis involved in differentiation	188	7	1.55	0.0248	Nrg1,Robo1,Kalrn,Ntrk3,Robo2,Plxna4,Bcl11a
361	GO:1902656	calcium ion import into cytosol	24	3	0.2	0.0252	Fam155a,Cacna1c,Slc8a1
362	GO:0045213	neurotransmitter receptor metabolic process	6	2	0.05	0.0253	Nrg1,Dmd
363	GO:0070100	negative regulation of chemokine-mediated signaling pathway	6	2	0.05	0.0253	Robo1,Slit3
364	GO:0097114	NMDA glutamate receptor clustering	6	2	0.05	0.0253	Nrxn1,Nlgn1
365	GO:2001222	regulation of neuron migration	54	4	0.44	0.026	Nrg1,Nrg3,Ctnna2,Unc5d
366	GO:0002028	regulation of sodium ion transport	93	5	0.77	0.0264	Fgf14,Fgf12,Dmd,Slc8a1,Akt3
367	GO:1903522	regulation of blood circulation	248	8	2.04	0.0274	Asic2,Prkca,Prkg1,Ank2,Cacna1c,Dmd,Slc8a1,Cacna1d
368	GO:0008015	blood circulation	509	12	4.19	0.0275	Asic2,Sgcz,Prkca,Prkg1,Sgcd,Kcnma1,Ank2,Cacna1c,Dmd,Slc8a1,Ptprm,Cacna1d
369	GO:0061001	regulation of dendritic spine morphogenesis	55	4	0.45	0.0275	Tanc2,Kalrn,Nlgn1,Ppfia2
370	GO:0048266	behavioral response to pain	25	3	0.21	0.0275	Kalrn,Grin2b,Cacna1a
371	GO:0060004	reflex	25	3	0.21	0.0275	Pcdh15,Kcnma1,Cacna1a
372	GO:0086019	cell-cell signaling involved in cardiac conduction	25	3	0.21	0.0275	Ank2,Cacna1c,Cacna1d
373	GO:0051480	regulation of cytosolic calcium ion concentration	375	10	3.09	0.0284	Fam155a,Prkg1,Ank2,Cacna1c,Dmd,Slc8a1,Grin2b,Cacna1a,Grin2a,Kcnh1
374	GO:0098657	import into cell	251	8	2.07	0.0288	Fam155a,Gfap,Cacna1c,Trem2,Cnga3,Slc8a1,Syne1,Kcnj3
375	GO:0021587	cerebellum morphogenesis	56	4	0.46	0.0289	Nrxn1,Rora,Dab1,Cacna1a
376	GO:1900449	regulation of glutamate receptor signaling pathway	56	4	0.46	0.0289	Nrxn1,Nlgn1,Shisa9,Grin2a
377	GO:1905475	regulation of protein localization to membrane	195	7	1.6	0.0294	Dpp10,Gpc6,Nrxn1,Dpp6,Trem2,Kalrn,Sorbs1
378	GO:0030003	cellular cation homeostasis	662	14	5.45	0.03	Fam155a,Prkca,Prkg1,Kcnma1,Ank2,Cacna1c,Dmd,Slc8a1,Grin2b,Cacna1a,Inpp4b,Slc24a3,Grin2a,Kcnh1
379	GO:0016082	synaptic vesicle priming	26	3	0.21	0.0304	Rims1,Erc2,Cadps
380	GO:2000311	regulation of AMPA receptor activity	26	3	0.21	0.0304	Nrxn1,Nlgn1,Shisa9
381	GO:0043030	regulation of macrophage activation	57	4	0.47	0.0304	Rora,Trem2,Lrfn5,Cebpa
382	GO:0002027	regulation of heart rate	97	5	0.8	0.0304	Ank2,Cacna1c,Dmd,Slc8a1,Cacna1d
383	GO:0099072	regulation of postsynaptic membrane neurotransmitter receptor levels	97	5	0.8	0.0304	Gpc6,Dlg2,Grip1,Kalrn,Syne1
384	GO:0019233	sensory perception of pain	146	6	1.2	0.0325	Dlg2,Kcnd2,Grin2b,Cacna1a,Grm8,Grin2a
385	GO:0016198	axon choice point recognition	7	2	0.06	0.033	Robo1,Robo2
386	GO:0021942	radial glia guided migration of Purkinje cell	7	2	0.06	0.033	Ctnna2,Dab1
387	GO:0042297	vocal learning	7	2	0.06	0.033	Cntnap2,Nrxn1
388	GO:0098596	imitative learning	7	2	0.06	0.033	Cntnap2,Nrxn1
389	GO:1905150	regulation of voltage-gated sodium channel activity	7	2	0.06	0.033	Fgf14,Fgf12
390	GO:0001956	positive regulation of neurotransmitter secretion	27	3	0.22	0.0331	Syt1,Rims1,Nlgn1
391	GO:0042753	positive regulation of circadian rhythm	27	3	0.22	0.0331	Rora,Prkg1,Nlgn1
392	GO:0010771	negative regulation of cell morphogenesis involved in differentiation	100	5	0.82	0.0338	Dab1,Nlgn1,Ttc3,Fstl4,Bcl11a
393	GO:0098659	inorganic cation import across plasma membrane	100	5	0.82	0.0338	Fam155a,Cacna1c,Cnga3,Slc8a1,Kcnj3
394	GO:0099587	inorganic ion import across plasma membrane	100	5	0.82	0.0338	Fam155a,Cacna1c,Cnga3,Slc8a1,Kcnj3
395	GO:0006873	cellular ion homeostasis	677	14	5.57	0.0353	Fam155a,Prkca,Prkg1,Kcnma1,Ank2,Cacna1c,Dmd,Slc8a1,Grin2b,Cacna1a,Inpp4b,Slc24a3,Grin2a,Kcnh1
396	GO:0021575	hindbrain morphogenesis	60	4	0.49	0.0355	Nrxn1,Rora,Dab1,Cacna1a
397	GO:0055080	cation homeostasis	755	15	6.21	0.0356	Fam155a,Prkca,Prkg1,Sgcd,Kcnma1,Ank2,Cacna1c,Dmd,Slc8a1,Grin2b,Cacna1a,Inpp4b,Slc24a3,Grin2a,Kcnh1
398	GO:0003013	circulatory system process	530	12	4.36	0.0358	Asic2,Sgcz,Prkca,Prkg1,Sgcd,Kcnma1,Ank2,Cacna1c,Dmd,Slc8a1,Ptprm,Cacna1d
399	GO:0050801	ion homeostasis	835	16	6.87	0.0358	Fam155a,Fgf12,Prkca,Prkg1,Sgcd,Kcnma1,Ank2,Cacna1c,Dmd,Slc8a1,Grin2b,Cacna1a,Inpp4b,Slc24a3,Grin2a,Kcnh1
400	GO:0010738	regulation of protein kinase A signaling	28	3	0.23	0.0358	Nrxn1,Grin2b,Pde10a
401	GO:0098698	postsynaptic specialization assembly	28	3	0.23	0.0358	Nrxn1,Nlgn1,Ntrk3
402	GO:1904861	excitatory synapse assembly	28	3	0.23	0.0358	Nrxn1,Nlgn1,Ntrk3
403	GO:2000310	regulation of NMDA receptor activity	28	3	0.23	0.0358	Nrxn1,Nlgn1,Grin2a
404	GO:0050982	detection of mechanical stimulus	62	4	0.51	0.0391	Pcdh15,Asic2,Grin2b,Grm8
405	GO:0061337	cardiac conduction	62	4	0.51	0.0391	Ank2,Cacna1c,Slc8a1,Cacna1d
406	GO:0021952	central nervous system projection neuron axonogenesis	29	3	0.24	0.0391	Dcc,Dclk1,Plxna4
407	GO:0070296	sarcoplasmic reticulum calcium ion transport	29	3	0.24	0.0391	Ank2,Dmd,Slc8a1
408	GO:0007204	positive regulation of cytosolic calcium ion concentration	330	9	2.72	0.0392	Fam155a,Prkg1,Ank2,Cacna1c,Dmd,Slc8a1,Grin2b,Cacna1a,Grin2a
409	GO:0098771	inorganic ion homeostasis	767	15	6.31	0.0403	Fam155a,Prkca,Prkg1,Sgcd,Kcnma1,Ank2,Cacna1c,Dmd,Slc8a1,Grin2b,Cacna1a,Inpp4b,Slc24a3,Grin2a,Kcnh1
410	GO:0045921	positive regulation of exocytosis	105	5	0.86	0.0404	Syt1,Prkca,Rims1,Cadps,Nlgn1
411	GO:0042692	muscle cell differentiation	399	10	3.28	0.0407	Nrg1,Adgrb3,Rora,Prkg1,Sgcd,Ank2,Dmd,Slc8a1,Hdac9,Syne1
412	GO:0035385	Roundabout signaling pathway	8	2	0.07	0.041	Robo1,Slit3
413	GO:0060075	regulation of resting membrane potential	8	2	0.07	0.041	Trem2,Nalcn
414	GO:0060087	relaxation of vascular associated smooth muscle	8	2	0.07	0.041	Prkg1,Kcnma1
415	GO:1901321	positive regulation of heart induction	8	2	0.07	0.041	Robo1,Robo2
416	GO:0008361	regulation of cell size	213	7	1.75	0.044	Nrg1,Kcnma1,Akt3,Ntrk3,Plxna4,Fstl4,Bcl11a
417	GO:0051716	cellular response to stimulus	7943	85	65.37	0.0448	Nrg1,Gpc6,Fgf14,Tenm2,Nrg3,Adgrb3,Asic2,Nrxn1,Gabrg3,Rora,Meg3,Tafa1,Syt1,Robo1,Fgf12,Prkca,Prkg1,Dlg2,Sgcd,Arpp21,Dcc,Dlgap1,Dab1,Dgki,Kcnd2,Gfap,Ank2,Rims1,Kcnc2,Dmd,S100a8,Tenm3,Adgrl3,Macrod2,Rgs6,Dclk1,Dlgap2,Epha6,Trem2,Ctnnd2,Kalrn,Unc5d,Myo16,Brinp1,Kctd16,Slc8a1,Grin2b,Ccdc88a,Hdac9,Rsad2,Slit3,Tcf4,Grm5,Akt3,Dgkb,Cacna1a,Ldlrad4,Nlgn1,Grm8,Ptprm,Pde10a,Ntrk3,Syne1,Inpp4b,Ptprn2,Atxn1,Cy…
418	GO:0021533	cell differentiation in hindbrain	31	3	0.26	0.0462	Nrxn1,Rora,Cacna1a
419	GO:1905314	semi-lunar valve development	31	3	0.26	0.0462	Robo1,Slit3,Robo2
420	GO:1905477	positive regulation of protein localization to membrane	109	5	0.9	0.0465	Dpp10,Nrxn1,Dpp6,Trem2,Sorbs1
421	GO:0007166	cell surface receptor signaling pathway	2689	36	22.13	0.0486	Nrg1,Adgrb3,Nrxn1,Rora,Meg3,Robo1,Prkca,Dab1,Dgki,Rims1,Adgrl3,Epha6,Trem2,Ctnnd2,Kalrn,Unc5d,Grin2b,Ccdc88a,Slit3,Tcf4,Grm5,Ldlrad4,Nlgn1,Grm8,Ntrk3,Syne1,Atxn1,Robo2,Plxna4,Cebpa,Sorbs1,Shisa9,Slc35c1,Fstl4,Grin2a,Cntn6
422	GO:0030336	negative regulation of cell migration	278	8	2.29	0.0487	Nrg1,Nrg3,Robo1,Prkg1,Nav3,Ptprg,Ldlrad4,Ptprm
423	GO:0086003	cardiac muscle cell contraction	67	4	0.55	0.0494	Sgcd,Ank2,Cacna1c,Cacna1d
424	GO:1903307	positive regulation of regulated secretory pathway	67	4	0.55	0.0494	Syt1,Rims1,Cadps,Nlgn1
425	GO:0021697	cerebellar cortex formation	32	3	0.26	0.0494	Nrxn1,Rora,Cacna1a
426	GO:0051590	positive regulation of neurotransmitter transport	32	3	0.26	0.0494	Syt1,Rims1,Nlgn1
427	GO:0090075	relaxation of muscle	32	3	0.26	0.0494	Prkg1,Kcnma1,Slc8a1
428	GO:1902473	regulation of protein localization to synapse	32	3	0.26	0.0494	Gpc6,Kalrn,Nlgn1
429	GO:1903859	regulation of dendrite extension	32	3	0.26	0.0494	Syt1,Rims1,Bcl11a
430	GO:0021830	interneuron migration from the subpallium to the cortex	9	2	0.07	0.0498	Nrg1,Nrg3
431	GO:0021891	olfactory bulb interneuron development	9	2	0.07	0.0498	Robo1,Robo2
432	GO:0086015	SA node cell action potential	9	2	0.07	0.0498	Ank2,Cacna1d
433	GO:0086018	SA node cell to atrial cardiac muscle cell signaling	9	2	0.07	0.0498	Ank2,Cacna1d
434	GO:0086036	regulation of cardiac muscle cell membrane potential	9	2	0.07	0.0498	Ank2,Slc8a1
435	GO:0086070	SA node cell to atrial cardiac muscle cell communication	9	2	0.07	0.0498	Ank2,Cacna1d
436	GO:0098597	observational learning	9	2	0.07	0.0498	Cntnap2,Nrxn1
437	GO:0099545	trans-synaptic signaling by trans-synaptic complex	9	2	0.07	0.0498	Tenm2,Nlgn1
438	GO:0006941	striated muscle contraction	163	6	1.34	0.0499	Sgcd,Ank2,Cacna1c,Dmd,Slc8a1,Cacna1d
439	GO:0007423	sensory organ development	634	13	5.22	0.0502	Pcdh15,Sdk1,Kcnma1,Cacna1c,Tenm3,Pbx1,Cnga3,Gpm6a,Grin2b,Ptprm,Ntrk3,Meis2,Cebpa
440	GO:0048589	developmental growth	791	15	6.51	0.0503	Nrg1,Pcdh15,Meg3,Syt1,Robo1,Prkg1,Cacna1c,Rims1,Dclk1,Slit3,Ntrk3,Fmn1,Plxna4,Fstl4,Bcl11a
441	GO:0022029	telencephalon cell migration	68	4	0.56	0.0506	Nrg1,Nrg3,Robo1,Dab1
442	GO:0019725	cellular homeostasis	957	17	7.88	0.0516	Fam155a,Nrxn1,Prkca,Prkg1,Kcnma1,Ank2,Cacna1c,Dmd,Slc8a1,Grin2b,Cacna1a,Inpp4b,Ptprn2,Cacna1d,Slc24a3,Grin2a,Kcnh1
443	GO:0055117	regulation of cardiac muscle contraction	70	4	0.58	0.0561	Ank2,Cacna1c,Dmd,Slc8a1
444	GO:0019934	cGMP-mediated signaling	34	3	0.28	0.0565	Prkg1,Kcnc2,Pde10a
445	GO:0099068	postsynapse assembly	34	3	0.28	0.0565	Nrxn1,Nlgn1,Ntrk3
446	GO:0099633	protein localization to postsynaptic specialization membrane	34	3	0.28	0.0565	Gpc6,Dlg2,Kalrn
447	GO:0099645	neurotransmitter receptor localization to postsynaptic specialization membrane	34	3	0.28	0.0565	Gpc6,Dlg2,Kalrn
448	GO:1904646	cellular response to amyloid-beta	34	3	0.28	0.0565	Trem2,Grm5,Cacna1a
449	GO:0021885	forebrain cell migration	71	4	0.58	0.0582	Nrg1,Nrg3,Robo1,Dab1
450	GO:0007270	neuron-neuron synaptic transmission	10	2	0.08	0.0585	Dlgap2,Cacna1a
451	GO:0021826	substrate-independent telencephalic tangential migration	10	2	0.08	0.0585	Nrg1,Nrg3
452	GO:0021843	substrate-independent telencephalic tangential interneuron migration	10	2	0.08	0.0585	Nrg1,Nrg3
453	GO:0045762	positive regulation of adenylate cyclase activity	10	2	0.08	0.0585	Cacna1c,Cacna1d
454	GO:0048671	negative regulation of collateral sprouting	10	2	0.08	0.0585	Fstl4,Bcl11a
455	GO:0051823	regulation of synapse structural plasticity	10	2	0.08	0.0585	Ctnna2,Frmpd4
456	GO:0090381	regulation of heart induction	10	2	0.08	0.0585	Robo1,Robo2
457	GO:0097105	presynaptic membrane assembly	10	2	0.08	0.0585	Nrxn1,Nlgn1
458	GO:0097119	postsynaptic density protein 95 clustering	10	2	0.08	0.0585	Nrxn1,Nlgn1
459	GO:0098598	learned vocalization behavior or vocal learning	10	2	0.08	0.0585	Cntnap2,Nrxn1
460	GO:0099541	trans-synaptic signaling by lipid	10	2	0.08	0.0585	Nrxn1,Grm5
461	GO:0099542	trans-synaptic signaling by endocannabinoid	10	2	0.08	0.0585	Nrxn1,Grm5
462	GO:2000146	negative regulation of cell motility	291	8	2.4	0.0588	Nrg1,Nrg3,Robo1,Prkg1,Nav3,Ptprg,Ldlrad4,Ptprm
463	GO:0016339	calcium-dependent cell-cell adhesion via plasma membrane cell adhesion molecules	35	3	0.29	0.0592	Nrxn1,Cdh18,Nlgn1
464	GO:0086091	regulation of heart rate by cardiac conduction	35	3	0.29	0.0592	Ank2,Cacna1c,Cacna1d
465	GO:0097106	postsynaptic density organization	35	3	0.29	0.0592	Nrxn1,Nlgn1,Ntrk3
466	GO:0010035	response to inorganic substance	503	11	4.14	0.0623	Pcdh15,Nrxn1,Syt1,Dlg2,Kcnma1,Kcnc2,Cnga3,Nlgn1,Cebpa,Grin2a,Kcnh1
467	GO:0042220	response to cocaine	36	3	0.3	0.0638	Sdk1,Adgrl3,Kalrn
468	GO:2000171	negative regulation of dendrite development	36	3	0.3	0.0638	Nlgn1,Fstl4,Bcl11a
469	GO:0007422	peripheral nervous system development	74	4	0.61	0.0648	Nrg1,Dmd,Ntrk3,Plxna4
470	GO:0043279	response to alkaloid	75	4	0.62	0.0674	Sdk1,Adgrl3,Kalrn,Slc8a1
471	GO:0048747	muscle fiber development	75	4	0.62	0.0674	Sgcd,Dmd,Slc8a1,Hdac9
472	GO:0035296	regulation of tube diameter	176	6	1.45	0.0674	Asic2,Prkg1,Kcnma1,Cacna1c,Slc8a1,Ptprm
473	GO:0097746	regulation of blood vessel diameter	176	6	1.45	0.0674	Asic2,Prkg1,Kcnma1,Cacna1c,Slc8a1,Ptprm
474	GO:0033036	macromolecule localization	2964	38	24.4	0.0678	Nrg1,Dpp10,Lrrtm4,Kcnip4,Gpc6,Cntnap2,Asic2,Nrxn1,Dlg2,Sgcd,Lrrc7,Dlgap1,Dpp6,Ank2,Cacna1c,Rims1,Grip1,Dmd,Cadps,Dclk1,Trem2,Kalrn,Ppp2r2b,Grin2b,Ccdc88a,Hdac9,Rsad2,Kcnb2,Cacna1a,Nlgn1,Syne1,Ptprn2,Cacna1d,Sorbs1,Sidt1,Grin2a,Reep1,Nrcam
475	GO:0035295	tube development	1163	19	9.57	0.0678	Nrxn3,Csmd1,Adgrb3,Nrxn1,Rora,Meg3,Robo1,Prkca,Sgcd,Pbx1,Slc8a1,Hdac9,Tcf4,Akt3,Ptprm,Atxn1,Fmn1,Robo2,Cebpa
476	GO:0035150	regulation of tube size	177	6	1.46	0.0678	Asic2,Prkg1,Kcnma1,Cacna1c,Slc8a1,Ptprm
477	GO:0002579	positive regulation of antigen processing and presentation	11	2	0.09	0.0678	Trem2,H2-Ab1
478	GO:0007158	neuron cell-cell adhesion	11	2	0.09	0.0678	Nrxn1,Nlgn1
479	GO:0019227	neuronal action potential propagation	11	2	0.09	0.0678	Ntrk3,Nrcam
480	GO:0061669	spontaneous neurotransmitter secretion	11	2	0.09	0.0678	Syt1,Rims1
481	GO:0086016	AV node cell action potential	11	2	0.09	0.0678	Ank2,Cacna1c
482	GO:0086027	AV node cell to bundle of His cell signaling	11	2	0.09	0.0678	Ank2,Cacna1c
483	GO:0097104	postsynaptic membrane assembly	11	2	0.09	0.0678	Nrxn1,Nlgn1
484	GO:0098870	action potential propagation	11	2	0.09	0.0678	Ntrk3,Nrcam
485	GO:0014002	astrocyte development	38	3	0.31	0.0718	Gfap,S100a8,Trem2
486	GO:0048265	response to pain	38	3	0.31	0.0718	Kalrn,Grin2b,Cacna1a
487	GO:0003407	neural retina development	77	4	0.63	0.0719	Sdk1,Cnga3,Gpm6a,Ptprm
488	GO:0071277	cellular response to calcium ion	77	4	0.63	0.0719	Nrxn1,Syt1,Nlgn1,Kcnh1
489	GO:0072359	circulatory system development	1174	19	9.66	0.0736	Nrg1,Nrxn3,Adgrb3,Nrxn1,Rora,Robo1,Sgcz,Prkca,Prkg1,Sgcd,Cacna1c,Slc8a1,Hdac9,Slit3,Tcf4,Akt3,Ptprm,Ntrk3,Robo2
490	GO:0050954	sensory perception of mechanical stimulus	305	8	2.51	0.0736	Pcdh15,Asic2,Kcnma1,Cntn5,Srrm4,Grin2b,Grm8,Cacna1d
491	GO:1901385	regulation of voltage-gated calcium channel activity	39	3	0.32	0.0763	Fgf14,Dmd,Cacna1a
492	GO:0090257	regulation of muscle system process	244	7	2.01	0.0785	Prkca,Prkg1,Kcnma1,Ank2,Cacna1c,Dmd,Slc8a1
493	GO:0061387	regulation of extent of cell growth	128	5	1.05	0.0785	Nrg1,Ntrk3,Plxna4,Fstl4,Bcl11a
494	GO:0003129	heart induction	12	2	0.1	0.0785	Robo1,Robo2
495	GO:0014832	urinary bladder smooth muscle contraction	12	2	0.1	0.0785	Kcnma1,Cacna1c
496	GO:0060073	micturition	12	2	0.1	0.0785	Kcnma1,Cacna1c
497	GO:0097113	AMPA glutamate receptor clustering	12	2	0.1	0.0785	Lrrtm4,Nlgn1
498	GO:0099519	dense core granule cytoskeletal transport	12	2	0.1	0.0785	Tanc2,Ppfia2
499	GO:1902514	regulation of calcium ion transmembrane transport via high voltage-gated calcium channel	12	2	0.1	0.0785	Cacna1c,Cacna1d
500	GO:1904645	response to amyloid-beta	40	3	0.33	0.0807	Trem2,Grm5,Cacna1a
501	GO:0010737	protein kinase A signaling	41	3	0.34	0.0862	Nrxn1,Grin2b,Pde10a
502	GO:0099084	postsynaptic specialization organization	41	3	0.34	0.0862	Nrxn1,Nlgn1,Ntrk3
503	GO:0010001	glial cell differentiation	249	7	2.05	0.0865	Nrg1,Dab1,Gfap,Dmd,S100a8,Trem2,Ntrk3
504	GO:1901019	regulation of calcium ion transmembrane transporter activity	82	4	0.67	0.0871	Fgf14,Ank2,Dmd,Cacna1a
505	GO:0051640	organelle localization	533	11	4.39	0.0886	Nrxn1,Syt1,Dab1,Tanc2,Rims1,Dmd,Syn2,Nlgn1,D6Wsu163e,Syne1,Ppfia2
506	GO:0051899	membrane depolarization	83	4	0.68	0.0896	Fgf12,Cacna1c,Cacna1a,Cacna1d
507	GO:1904427	positive regulation of calcium ion transmembrane transport	83	4	0.68	0.0896	Fgf14,Ank2,Cacna1c,Cacna1d
508	GO:0010359	regulation of anion channel activity	13	2	0.11	0.0896	Prkca,Grm5
509	GO:0021604	cranial nerve structural organization	13	2	0.11	0.0896	Dmd,Plxna4
510	GO:0031223	auditory behavior	13	2	0.11	0.0896	Cntnap2,Nrxn1
511	GO:0061577	calcium ion transmembrane transport via high voltage-gated calcium channel	13	2	0.11	0.0896	Cacna1c,Cacna1d
512	GO:0086067	AV node cell to bundle of His cell communication	13	2	0.11	0.0896	Ank2,Cacna1c
513	GO:0097688	glutamate receptor clustering	13	2	0.11	0.0896	Lrrtm4,Nlgn1
514	GO:2001223	negative regulation of neuron migration	13	2	0.11	0.0896	Nrg1,Nrg3
515	GO:0009268	response to pH	42	3	0.35	0.0899	Asic2,Kcnma1,Arsb
516	GO:0016192	vesicle-mediated transport	1565	23	12.88	0.0899	Nrxn3,Fgf14,Nrxn1,Syt1,Prkca,Dgki,Ank2,Cacna1c,Rims1,Grip1,Erc2,Cadps,Trem2,Gria1,Syn2,Lrp1b,Cacna1a,Nlgn1,Grm8,D6Wsu163e,Syne1,Ppfia2,Kcnh1
517	GO:0006942	regulation of striated muscle contraction	84	4	0.69	0.0925	Ank2,Cacna1c,Dmd,Slc8a1
518	GO:0045197	establishment or maintenance of epithelial cell apical/basal polarity	43	3	0.35	0.0953	Dlg2,Lrrc7,Prickle2
519	GO:0097484	dendrite extension	43	3	0.35	0.0953	Syt1,Rims1,Bcl11a
520	GO:0030900	forebrain development	393	9	3.23	0.0971	Nrg1,Nrg3,Cntnap2,Robo1,Prkg1,Dab1,Dclk1,Robo2,Plxna4

## Sheet: iOL_Downregulated
	Term Id	Term label	# Reference	# Genes	Fold enrichment	Adj. p-value	Genes
1	GO:0007010	cytoskeleton organization	1366	124	60.14	0	Aaas,Bcar1,Ptk2,Map1a,Fign,Tnik,Tbcel,Smtnl2,Insc,Uvrag,Trf,Avil,Tjp1,Ssh3,Bin1,Wipf1,Gpr35,Pcm1,Ccdc78,Sema3e,Csrp1,Fscn3,Marcks,Rflna,Pof1b,Phldb1,Ldb3,Rdx,Arpc1a,Kank1,Nebl,Ppl,Cap1,Hip1r,Epha1,Shc1,Bfsp2,Rhog,Hook3,Gan,Bicd2,Kif24,Mapre1,Ccdc13,Arhgef10l,Spatc1l,Arl2,Syne3,Ermn,Cdc42ep1,Lmod1,Kif19a,Map4,Dync1li2,Myh6,Ift46,Dicer1,Mast3,Pdlim2,Plk3,Sorbs3,Dpysl2,Prkcz,Rnd2,Map7d1,Ttll5,Frmd5,…
2	GO:0016126	sterol biosynthetic process	55	19	2.42	0	Dhcr7,Insig1,Tm7sf2,Sc5d,Pmvk,Hmgcs1,Nsdhl,Sqle,Hmgcr,Fdft1,Ebp,Cyp51,Mvk,Fdps,Erg28,Hsd17b7,Lss,Mvd,Dhcr24
3	GO:0030036	actin cytoskeleton organization	705	74	31.04	0	Bcar1,Tnik,Smtnl2,Trf,Avil,Tjp1,Ssh3,Bin1,Wipf1,Sema3e,Csrp1,Fscn3,Marcks,Rflna,Pof1b,Ldb3,Rdx,Arpc1a,Kank1,Nebl,Cap1,Hip1r,Epha1,Shc1,Rhog,Arhgef10l,Spatc1l,Ermn,Cdc42ep1,Lmod1,Myh6,Pdlim2,Sorbs3,Rnd2,Frmd5,Mical3,Coro1c,Diaph3,Cdk5,Parvb,Cdc42ep2,Sema5a,Gab1,Inppl1,Daam1,Rictor,Ablim2,Myo18a,Jam3,Fmnl2,Fhl3,Auts2,Myo6,Fscn1,Arhgef10,Gsn,Lpar1,Coro2b,Abl1,Abr,Tmod2,Jmy,Carmil1,Rap2a,Pdgfa,Llgl1,…
4	GO:0097435	supramolecular fiber organization	730	75	32.14	0	Bcar1,Map1a,Fign,Trf,Avil,Fkbp1a,Tjp1,App,Ssh3,Bin1,Pcm1,Csrp1,Fscn3,Marcks,Rflna,Pof1b,Ldb3,Rdx,Arpc1a,P3h4,Kank1,Nebl,Cap1,Hip1r,Epha1,Bfsp2,Rhog,Thsd4,Hook3,Kif24,Mapre1,Ccdc13,Arhgef10l,Spatc1l,Arl2,Ermn,Cdc42ep1,Lmod1,Kif19a,Myh6,Scx,Plk3,Sorbs3,Rnd2,Mical3,Coro1c,Diaph3,Cdc42ep2,Sema5a,Inppl1,Map6d1,Rictor,Ldlr,Slk,Myo6,Fscn1,Arhgef10,Gsn,Lpar1,Tubb4a,Coro2b,Abl1,Tmod2,Jmy,Fignl2,Carmil1,Ar…
5	GO:0048468	cell development	2461	178	108.34	0	Pabpc1l,Olig1,Bcar1,Ptk2,P4hb,Cnmd,Map1a,Myrf,Slc4a1,Scarb2,Itgb7,Flvcr1,Tnik,Eif2b1,Ush1g,Trf,Avil,Cd3e,Meis1,Tjp1,Ptn,App,Sox3,Bin1,Pcm1,Apbb1,Sema3e,Csrp1,Fscn3,Tle6,Enpp2,Rflna,Zfpm1,Pof1b,Tnfrsf21,Ddias,Bpgm,Ldb3,Rdx,Dact1,Arid4b,Pla2g10,Kank1,Tyro3,Asz1,Lhx3,Nebl,Metrn,Xrcc6,Casp3,Pdilt,Timp2,Prag1,Epha1,Shc1,Bfsp2,Rassf10,Rhog,Insl6,Nectin1,Hook3,Dmrtc1a,Akr1b3,Mtmr2,Mapkapk5,Anapc2,Unc5c,…
6	GO:0006695	cholesterol biosynthetic process	49	17	2.16	0	Dhcr7,Insig1,Tm7sf2,Sc5d,Pmvk,Hmgcs1,Nsdhl,Hmgcr,Fdft1,Ebp,Cyp51,Mvk,Fdps,Hsd17b7,Lss,Mvd,Dhcr24
7	GO:1902653	secondary alcohol biosynthetic process	49	17	2.16	0	Dhcr7,Insig1,Tm7sf2,Sc5d,Pmvk,Hmgcs1,Nsdhl,Hmgcr,Fdft1,Ebp,Cyp51,Mvk,Fdps,Hsd17b7,Lss,Mvd,Dhcr24
8	GO:0007399	nervous system development	2423	172	106.67	0	Olig1,Ptk2,Map1a,Myrf,Mef2d,Scarb2,Tnik,Eif2b1,Ush1g,Utp11,Insc,Gal3st1,Vsx2,Trf,Avil,Cd3e,Meis1,Ptn,App,Sox3,Bin1,Ugp2,Pcdh19,Pcm1,Apbb1,Sema3e,Tle6,Enpp2,Marcks,Mal,Sall4,Tnfrsf21,Dact1,Casp8,Pla2g10,Kank1,Sspo,Tyro3,Ppp2r3a,Lhx3,Wnt1,Kif26a,Pllp,Metrn,Xrcc6,Casp3,Timp2,Prag1,Pafah1b2,Epha1,Shc1,Rassf10,Rhog,Gjc3,Itpk1,Nectin1,Hook3,Acsl3,Mtmr2,Mapkapk5,Anapc2,Unc5c,Ezh2,Klf7,Eif4e,Vldlr,Srcin1…
9	GO:0032989	cellular component morphogenesis	835	79	36.76	0	Ptk2,Map1a,Tnik,Ptn,App,Apbb1,Sema3e,Csrp1,Enpp2,Phldb1,Ldb3,Dact1,Pla2g10,Kank1,Lhx3,Nebl,Metrn,Epha1,Rhog,Nectin1,Mtmr2,Anapc2,Unc5c,Klf7,Vldlr,Srcin1,Cdh11,Sema4c,Unc5b,Tet1,Neo1,Dpysl4,Lmod1,Neurog2,Myh6,Dicer1,Dpysl2,Prkcz,Rnd2,Nrn1l,Wnt3,Coro1c,Cdk5,Sh3glb1,Sema5a,Rtn4,Mpp5,Dock10,Dnm2,Efna2,Cnp,Ptpn11,Auts2,Sema4a,Map4k4,Arhgef28,Fgfr2,Abl1,Tmod2,Ugt8a,Smurf1,Efnb3,Aatk,Rap2a,Llgl1,Tnnt2,K…
10	GO:0030029	actin filament-based process	793	76	34.91	0	Bcar1,Tnik,Smtnl2,Trf,Avil,Tjp1,Ssh3,Bin1,Wipf1,Apbb1,Sema3e,Csrp1,Fscn3,Marcks,Rflna,Pof1b,Ldb3,Rdx,Arpc1a,Kank1,Nebl,Cap1,Hip1r,Epha1,Shc1,Rhog,Arhgef10l,Spatc1l,Ermn,Cdc42ep1,Lmod1,Myh6,Pde4b,Pdlim2,Sorbs3,Rnd2,Frmd5,Mical3,Coro1c,Diaph3,Cdk5,Parvb,Cdc42ep2,Sema5a,Gab1,Inppl1,Daam1,Rictor,Ablim2,Myo18a,Jam3,Fmnl2,Fhl3,Auts2,Myo6,Fscn1,Arhgef10,Gsn,Lpar1,Coro2b,Abl1,Abr,Tmod2,Jmy,Carmil1,Rap2a,…
11	GO:0048856	anatomical structure development	5977	352	263.13	0	Vangl1,Pabpc1l,Olig1,Bcar1,Ptk2,P4hb,Cnmd,Srpk3,Fech,Thbs3,Orai1,Gm15290,Dhcr7,Map1a,Myrf,Mef2d,Slc4a1,Scarb2,Man1a2,Itgb7,Flvcr1,Tnik,Eif2b1,Ush1g,Clgn,Utp11,Wnk1,Insc,Sharpin,Gal3st1,Vsx2,Plekhb1,Trf,Avil,Fkbp1a,Pramel7,Cd3e,Meis1,Tjp1,Fgf23,Insig1,Ptn,App,Sox3,Smad2,Vgll4,Mylpf,Bin1,Ugp2,Pcdh19,Pcm1,Il17f,Ccdc78,Apbb1,Sema3e,Slc46a2,Csrp1,Dach2,Fscn3,Tle6,Enpp2,Plod1,Marcks,Rflna,Acer1,Zfpm1,M…
12	GO:0016125	sterol metabolic process	139	26	6.12	0	Fech,Dhcr7,Insig1,App,Akr1d1,Tm7sf2,Sc5d,Pmvk,Hmgcs1,Vldlr,Nsdhl,Sqle,Hmgcr,Fdft1,Ebp,Cyp51,Mvk,Ldlr,Fdps,Erg28,Hsd17b7,Ldlrap1,Lss,Mvd,Dhcr24,Abca2
13	GO:0008203	cholesterol metabolic process	130	25	5.72	0	Fech,Dhcr7,Insig1,App,Akr1d1,Tm7sf2,Sc5d,Pmvk,Hmgcs1,Vldlr,Nsdhl,Sqle,Hmgcr,Fdft1,Ebp,Cyp51,Mvk,Ldlr,Fdps,Hsd17b7,Ldlrap1,Lss,Mvd,Dhcr24,Abca2
14	GO:1902652	secondary alcohol metabolic process	141	26	6.21	0	Fech,Dhcr7,Insig1,App,Akr1d1,Tm7sf2,Sc5d,Pmvk,Hmgcs1,Vldlr,Nsdhl,Sqle,Hmgcr,Fdft1,Ebp,Cyp51,Mvk,Ldlr,Fdps,Hsd17b7,Ldlrap1,Idh1,Lss,Mvd,Dhcr24,Abca2
15	GO:0048731	system development	4878	294	214.75	0	Olig1,Ptk2,Cnmd,Srpk3,Fech,Thbs3,Orai1,Gm15290,Dhcr7,Map1a,Myrf,Mef2d,Slc4a1,Scarb2,Man1a2,Flvcr1,Tnik,Eif2b1,Ush1g,Utp11,Insc,Sharpin,Gal3st1,Vsx2,Trf,Avil,Fkbp1a,Cd3e,Meis1,Tjp1,Fgf23,Insig1,Ptn,App,Sox3,Smad2,Vgll4,Mylpf,Bin1,Ugp2,Pcdh19,Pcm1,Il17f,Apbb1,Sema3e,Slc46a2,Tle6,Enpp2,Marcks,Rflna,Acer1,Zfpm1,Mal,Sall4,Tnfrsf21,Klf13,Dkk4,Pknox1,Ddias,Cebpe,Phldb1,Bpgm,Ldb3,Zfp516,Dact1,Casp8,Arid4…
16	GO:0000902	cell morphogenesis	1107	93	48.73	0	Bcar1,Ptk2,P4hb,Cnmd,Map1a,Itgb7,Tnik,Ptn,App,Apbb1,Sema3e,Enpp2,Zfpm1,Pof1b,Rdx,Dact1,Pla2g10,Kank1,Tyro3,Lhx3,Metrn,Cap1,Prag1,Epha1,Rhog,Nectin1,Anapc2,Unc5c,Klf7,Vldlr,Srcin1,Cdh11,Sema4c,Unc5b,Tet1,Syne3,Ermn,Neo1,Cdc42ep1,Dpysl4,Neurog2,Cdh19,Dicer1,Dpysl2,Prkcz,Rnd2,Nrn1l,Wnt3,Gp1ba,Cdh20,Coro1c,Cdk5,Parvb,Scrib,Cdc42ep2,Sh3glb1,Sema5a,Rtn4,Dock10,Dnm2,Tprn,Efna2,Cnp,Ptpn11,Fmnl2,Auts2,Lpa…
17	GO:0022008	neurogenesis	1835	135	80.78	0	Olig1,Ptk2,Map1a,Myrf,Scarb2,Tnik,Eif2b1,Ush1g,Vsx2,Trf,Avil,Cd3e,Meis1,Ptn,App,Bin1,Pcm1,Apbb1,Sema3e,Tle6,Enpp2,Tnfrsf21,Dact1,Pla2g10,Kank1,Ppp2r3a,Lhx3,Wnt1,Metrn,Xrcc6,Casp3,Timp2,Prag1,Epha1,Shc1,Rassf10,Rhog,Nectin1,Hook3,Acsl3,Mtmr2,Mapkapk5,Anapc2,Unc5c,Ezh2,Klf7,Eif4e,Vldlr,Srcin1,Cdh11,Nkx2-2os,Erbb3,Sema4c,Unc5b,Tet1,Neo1,Dpysl4,Neurog2,Map4,En2,Hhip,Dicer1,Adgrf1,Dpysl2,Prkcz,Rnd2,Nr…
18	GO:0048709	oligodendrocyte differentiation	110	22	4.84	0	Olig1,Myrf,Eif2b1,Ptn,Enpp2,Tnfrsf21,Nkx2-2os,Dicer1,Sirt2,Cdk5,Nkx6-2,Opalin,Dusp10,Cnp,Dusp15,Tmem98,Tcf7l2,Tspan2,Abca2,Plp1,Tppp,Mag
19	GO:0008610	lipid biosynthetic process	581	59	25.58	0	Dhcr7,Pip5k1b,Dpm1,Gal3st1,Avil,Insig1,App,Akr1d1,Dgka,Tm7sf2,Hsd17b12,Acer1,Pla2g10,Mogat1,Pcyt1a,Sc5d,Acsm2,Pmvk,Cept1,Sccpdh,Acss2,Acsl3,Idi1,Hmgcs1,Nsdhl,Etnk2,Acly,Piga,Akr1c20,Akr1c21,Sqle,Asxl3,Cers2,Acsl1,Hmgcr,Fdft1,Sh3glb1,Inppl1,Ebp,Elovl6,Cyp51,Mvk,Ldlr,Fdps,Erg28,Hsd17b7,Idh1,Elovl1,Tcf7l2,Ugt8a,Lss,Alox5,Mvd,Elovl7,Pdgfa,Dhcr24,Pcyt2,Abca2,Plp1
20	GO:0032502	developmental process	6449	368	283.91	0	Vangl1,Pabpc1l,Olig1,Bcar1,Ptk2,P4hb,Cnmd,Srpk3,Fech,Thbs3,Orai1,Gm15290,Dhcr7,Map1a,Myrf,Mef2d,Slc4a1,Scarb2,Man1a2,Itgb7,Flvcr1,Tnik,Nr1h5,Eif2b1,Ush1g,Clgn,Ddx3y,Utp11,Wnk1,Insc,Sharpin,Gal3st1,Vsx2,Plekhb1,Trf,Avil,Fkbp1a,Pramel7,Cd3e,Meis1,Tjp1,Fgf23,Insig1,Ptn,App,Sox3,Smad2,Vgll4,Tbx10,Mylpf,Fcor,Bin1,Ugp2,Pcdh19,Pcm1,Il17f,Ccdc78,Apbb1,Sema3e,Slc46a2,Csrp1,Dach2,Fscn3,Tle6,Enpp2,Plod1,Mar…
21	GO:0006066	alcohol metabolic process	323	40	14.22	0	Fech,Dhcr7,Dpm1,Insig1,App,Akr1d1,Tm7sf2,Acer1,Mogat1,Sc5d,Tkfc,Pmvk,Itpk1,Akr1b3,Mtmr2,Hmgcs1,Vldlr,Nsdhl,Nudt4,Dbh,Akr1c20,Akr1c21,Sqle,Ippk,Hmgcr,Fdft1,Qdpr,Inppl1,Ebp,Cyp51,Mvk,Ldlr,Fdps,Hsd17b7,Ldlrap1,Idh1,Lss,Mvd,Dhcr24,Abca2
22	GO:0007275	multicellular organism development	5467	320	240.68	0	Vangl1,Olig1,Ptk2,Cnmd,Srpk3,Fech,Thbs3,Orai1,Gm15290,Dhcr7,Map1a,Myrf,Mef2d,Slc4a1,Scarb2,Man1a2,Flvcr1,Tnik,Eif2b1,Ush1g,Clgn,Utp11,Wnk1,Insc,Sharpin,Gal3st1,Vsx2,Plekhb1,Trf,Avil,Fkbp1a,Pramel7,Cd3e,Meis1,Tjp1,Fgf23,Insig1,Ptn,App,Sox3,Smad2,Vgll4,Mylpf,Bin1,Ugp2,Pcdh19,Pcm1,Il17f,Apbb1,Sema3e,Slc46a2,Dach2,Tle6,Enpp2,Marcks,Rflna,Acer1,Zfpm1,Mal,Sall4,Tnfrsf21,Klf13,Dkk4,Pknox1,Ddias,Cebpe,Ph…
23	GO:0030030	cell projection organization	1628	122	71.67	0	Ptk2,Map1a,Scarb2,Tnik,Ush1g,Ift43,Avil,Cd3e,Ptn,App,Pcm1,Ccdc78,Apbb1,Sema3e,Enpp2,Tnfrsf21,Rdx,Dact1,Pla2g10,Kank1,Lhx3,Wnt1,Metrn,Casp3,Prag1,Ttc39c,Epha1,Shc1,Rhog,Nectin1,Mtmr2,Mapkapk5,Anapc2,Unc5c,Ezh2,Klf7,Vldlr,Srcin1,Cdh11,Sema4c,Kif24,Mapre1,Ccdc13,Unc5b,Tet1,Ermn,Neo1,Cdc42ep1,Dpysl4,Neurog2,Kif19a,Map4,Ift46,Dicer1,Adgrf1,Dpysl2,Prkcz,Rnd2,Nrn1l,Wnt3,Atp8b1,Ttll5,Cers2,Rbpj,Coro1c,Cd…
24	GO:0048699	generation of neurons	1724	127	75.9	0	Olig1,Ptk2,Map1a,Scarb2,Tnik,Ush1g,Vsx2,Trf,Avil,Cd3e,Meis1,Ptn,App,Bin1,Pcm1,Apbb1,Sema3e,Tle6,Enpp2,Tnfrsf21,Dact1,Pla2g10,Kank1,Ppp2r3a,Lhx3,Wnt1,Metrn,Xrcc6,Casp3,Timp2,Prag1,Epha1,Shc1,Rassf10,Rhog,Nectin1,Hook3,Acsl3,Mtmr2,Mapkapk5,Anapc2,Unc5c,Ezh2,Klf7,Eif4e,Vldlr,Srcin1,Cdh11,Nkx2-2os,Sema4c,Unc5b,Tet1,Neo1,Dpysl4,Neurog2,Map4,En2,Hhip,Dicer1,Adgrf1,Dpysl2,Prkcz,Rnd2,Nrn1l,Wnt3,Atp8b1,Si…
25	GO:0007015	actin filament organization	437	48	19.24	0	Bcar1,Trf,Avil,Tjp1,Ssh3,Bin1,Fscn3,Marcks,Rflna,Pof1b,Rdx,Arpc1a,Kank1,Nebl,Cap1,Hip1r,Epha1,Rhog,Arhgef10l,Spatc1l,Ermn,Cdc42ep1,Lmod1,Sorbs3,Rnd2,Mical3,Coro1c,Diaph3,Cdc42ep2,Sema5a,Inppl1,Rictor,Myo6,Fscn1,Arhgef10,Gsn,Lpar1,Coro2b,Abl1,Tmod2,Jmy,Carmil1,Arpc1b,Tnnt2,Gas7,Myo1d,Add1,Tmeff2
26	GO:0120036	plasma membrane bounded cell projection organization	1581	118	69.6	0	Ptk2,Map1a,Scarb2,Tnik,Ush1g,Ift43,Avil,Cd3e,Ptn,App,Pcm1,Apbb1,Sema3e,Enpp2,Tnfrsf21,Rdx,Dact1,Pla2g10,Kank1,Lhx3,Wnt1,Metrn,Casp3,Prag1,Ttc39c,Epha1,Shc1,Rhog,Nectin1,Mtmr2,Mapkapk5,Anapc2,Unc5c,Ezh2,Klf7,Vldlr,Srcin1,Cdh11,Sema4c,Kif24,Mapre1,Ccdc13,Unc5b,Tet1,Neo1,Cdc42ep1,Dpysl4,Neurog2,Kif19a,Map4,Ift46,Dicer1,Adgrf1,Dpysl2,Prkcz,Rnd2,Nrn1l,Wnt3,Atp8b1,Ttll5,Cers2,Rbpj,Coro1c,Cdk5,Parvb,Spa…
27	GO:0120039	plasma membrane bounded cell projection morphogenesis	712	66	31.35	0	Ptk2,Map1a,Tnik,Ptn,App,Apbb1,Sema3e,Enpp2,Dact1,Pla2g10,Kank1,Lhx3,Metrn,Epha1,Rhog,Nectin1,Anapc2,Unc5c,Klf7,Vldlr,Srcin1,Cdh11,Sema4c,Unc5b,Tet1,Neo1,Dpysl4,Neurog2,Dicer1,Dpysl2,Prkcz,Rnd2,Nrn1l,Wnt3,Coro1c,Cdk5,Sh3glb1,Sema5a,Rtn4,Dock10,Dnm2,Efna2,Cnp,Ptpn11,Auts2,Sema4a,Map4k4,Arhgef28,Fgfr2,Abl1,Ugt8a,Smurf1,Efnb3,Aatk,Rap2a,Llgl1,Kirrel3,Gas7,Sema4f,Ddr1,Nfasc,Ephb1,Sema4d,Kndc1,Sema6a,M…
28	GO:0048858	cell projection morphogenesis	717	66	31.57	0	Ptk2,Map1a,Tnik,Ptn,App,Apbb1,Sema3e,Enpp2,Dact1,Pla2g10,Kank1,Lhx3,Metrn,Epha1,Rhog,Nectin1,Anapc2,Unc5c,Klf7,Vldlr,Srcin1,Cdh11,Sema4c,Unc5b,Tet1,Neo1,Dpysl4,Neurog2,Dicer1,Dpysl2,Prkcz,Rnd2,Nrn1l,Wnt3,Coro1c,Cdk5,Sh3glb1,Sema5a,Rtn4,Dock10,Dnm2,Efna2,Cnp,Ptpn11,Auts2,Sema4a,Map4k4,Arhgef28,Fgfr2,Abl1,Ugt8a,Smurf1,Efnb3,Aatk,Rap2a,Llgl1,Kirrel3,Gas7,Sema4f,Ddr1,Nfasc,Ephb1,Sema4d,Kndc1,Sema6a,M…
29	GO:0031175	neuron projection development	1118	90	49.22	0	Ptk2,Map1a,Scarb2,Tnik,Ush1g,Avil,Cd3e,Ptn,App,Apbb1,Sema3e,Tnfrsf21,Dact1,Pla2g10,Kank1,Lhx3,Metrn,Casp3,Prag1,Epha1,Shc1,Rhog,Nectin1,Mapkapk5,Anapc2,Unc5c,Ezh2,Klf7,Vldlr,Srcin1,Cdh11,Sema4c,Unc5b,Tet1,Neo1,Dpysl4,Neurog2,Map4,Dicer1,Adgrf1,Dpysl2,Prkcz,Rnd2,Nrn1l,Wnt3,Cers2,Rbpj,Cdk5,Scrib,Sh3glb1,Sema5a,Rtn4,Dock10,Inppl1,Dnm2,Tprn,Efna2,Cnp,Cntn1,Ptpn11,Auts2,Myo6,Ehd1,Lpar1,Sema4a,Map4k4,A…
30	GO:0007272	ensheathment of neurons	170	26	7.48	0	Myrf,Gal3st1,Trf,Ptn,Mal,Tnfrsf21,Pllp,Gjc3,Mtmr2,Dicer1,Sirt2,Nkx6-2,Mpp5,Jam3,Arhgef10,Tmem98,Tcf7l2,Ugt8a,Cldn11,Tspan2,Abca2,Plp1,Nfasc,Tppp,Mag,Mbp
31	GO:0008366	axon ensheathment	170	26	7.48	0	Myrf,Gal3st1,Trf,Ptn,Mal,Tnfrsf21,Pllp,Gjc3,Mtmr2,Dicer1,Sirt2,Nkx6-2,Mpp5,Jam3,Arhgef10,Tmem98,Tcf7l2,Ugt8a,Cldn11,Tspan2,Abca2,Plp1,Nfasc,Tppp,Mag,Mbp
32	GO:0009653	anatomical structure morphogenesis	2820	183	124.15	0	Bcar1,Ptk2,P4hb,Cnmd,Thbs3,Map1a,Mef2d,Itgb7,Flvcr1,Tnik,Ush1g,Wnk1,Vsx2,Fkbp1a,Pramel7,Meis1,Tjp1,Fgf23,Insig1,Ptn,App,Sox3,Smad2,Il17f,Apbb1,Sema3e,Csrp1,Enpp2,Rflna,Zfpm1,Sall4,Pof1b,Mief1,Dkk4,Pknox1,Phldb1,Stat2,Ldb3,Rdx,Dact1,Casp8,Pla2g10,Kank1,Tyro3,Foxs1,Egflam,Ppp2r3a,Lhx3,Wnt1,Nebl,Metrn,Cap1,Prag1,Ttc39c,Epha1,Shc1,Rhog,Nectin1,Angptl2,Mtmr2,Anapc2,Unc5c,Klf7,Vldlr,Srcin1,Cdh11,Sema4c…
33	GO:0046165	alcohol biosynthetic process	138	23	6.08	0	Dhcr7,Insig1,Tm7sf2,Acer1,Sc5d,Pmvk,Akr1b3,Hmgcs1,Nsdhl,Dbh,Ippk,Hmgcr,Fdft1,Qdpr,Ebp,Cyp51,Mvk,Fdps,Hsd17b7,Lss,Mvd,Dhcr24,Abca2
34	GO:0032990	cell part morphogenesis	740	66	32.58	0	Ptk2,Map1a,Tnik,Ptn,App,Apbb1,Sema3e,Enpp2,Dact1,Pla2g10,Kank1,Lhx3,Metrn,Epha1,Rhog,Nectin1,Anapc2,Unc5c,Klf7,Vldlr,Srcin1,Cdh11,Sema4c,Unc5b,Tet1,Neo1,Dpysl4,Neurog2,Dicer1,Dpysl2,Prkcz,Rnd2,Nrn1l,Wnt3,Coro1c,Cdk5,Sh3glb1,Sema5a,Rtn4,Dock10,Dnm2,Efna2,Cnp,Ptpn11,Auts2,Sema4a,Map4k4,Arhgef28,Fgfr2,Abl1,Ugt8a,Smurf1,Efnb3,Aatk,Rap2a,Llgl1,Kirrel3,Gas7,Sema4f,Ddr1,Nfasc,Ephb1,Sema4d,Kndc1,Sema6a,M…
35	GO:0010001	glial cell differentiation	249	32	10.96	0	Olig1,Myrf,Eif2b1,Ptn,App,Bin1,Enpp2,Tnfrsf21,Metrn,Nkx2-2os,Erbb3,Dicer1,Sirt2,Cdk5,Nkx6-2,Opalin,Rtn4,Mpp5,Dusp10,Cnp,Ptpn11,Ldlr,Dusp15,Arhgef10,Tmem98,Tcf7l2,Abl1,Tspan2,Abca2,Plp1,Tppp,Mag
36	GO:0048812	neuron projection morphogenesis	698	63	30.73	0	Ptk2,Map1a,Tnik,Ptn,App,Apbb1,Sema3e,Dact1,Pla2g10,Lhx3,Metrn,Epha1,Rhog,Nectin1,Anapc2,Unc5c,Klf7,Vldlr,Srcin1,Cdh11,Sema4c,Unc5b,Tet1,Neo1,Dpysl4,Neurog2,Dicer1,Dpysl2,Prkcz,Rnd2,Nrn1l,Wnt3,Cdk5,Sh3glb1,Sema5a,Rtn4,Dock10,Dnm2,Efna2,Cnp,Ptpn11,Auts2,Sema4a,Map4k4,Arhgef28,Fgfr2,Abl1,Ugt8a,Smurf1,Efnb3,Aatk,Rap2a,Llgl1,Kirrel3,Gas7,Sema4f,Ddr1,Nfasc,Ephb1,Sema4d,Kndc1,Sema6a,Mag
37	GO:0030154	cell differentiation	4310	257	189.74	0	Pabpc1l,Olig1,Bcar1,Ptk2,P4hb,Cnmd,Srpk3,Fech,Gm15290,Dhcr7,Map1a,Myrf,Mef2d,Slc4a1,Scarb2,Itgb7,Flvcr1,Tnik,Nr1h5,Eif2b1,Ush1g,Clgn,Ddx3y,Insc,Sharpin,Vsx2,Plekhb1,Trf,Avil,Pramel7,Cd3e,Meis1,Tjp1,Fgf23,Insig1,Ptn,App,Sox3,Smad2,Tbx10,Fcor,Bin1,Pcm1,Ccdc78,Apbb1,Sema3e,Slc46a2,Csrp1,Fscn3,Tle6,Enpp2,Rflna,Acer1,Zfpm1,Pof1b,Tnfrsf21,Nap1l4,Klf13,Pknox1,Ddias,Cebpe,Phldb1,Bpgm,Ldb3,Rdx,Dmpk,Zfp516…
38	GO:0042552	myelination	167	25	7.35	0	Myrf,Gal3st1,Trf,Ptn,Mal,Tnfrsf21,Pllp,Gjc3,Mtmr2,Dicer1,Sirt2,Nkx6-2,Mpp5,Jam3,Arhgef10,Tmem98,Tcf7l2,Ugt8a,Tspan2,Abca2,Plp1,Nfasc,Tppp,Mag,Mbp
39	GO:0016043	cellular component organization	6040	339	265.91	0	Atp8b3,Pabpc1l,Aaas,Adamts13,Bcar1,Ptk2,Srpk3,Fech,Malat1,Map1a,Myrf,Fign,Wipi1,Slc4a1,Scarb2,Mtfr1,Fbl,Pim3,Tnik,Tbcel,Zfp639,Ush1g,Clgn,Brf1,Eps15,Smtnl2,Gimap3,Brms1,Tk1,Pet100,Insc,Sharpin,Uvrag,Ift43,Trf,Avil,Nufip1,Fkbp1a,Tmem123,Cd3e,Tjp1,Fgb,Insig1,Ptn,App,Ssh3,Smad2,Vgll4,Bin1,Wipf1,Gpr35,Pcm1,Ccdc78,Apbb1,Hsd17b12,Sema3e,Csrp1,Taf7,Fscn3,Atl3,Enpp2,Marcks,Rflna,Zfpm1,Mal,Pof1b,Mief1,Tnf…
40	GO:0042063	gliogenesis	338	38	14.88	0	Olig1,Ptk2,Myrf,Eif2b1,Trf,Ptn,App,Bin1,Enpp2,Tnfrsf21,Metrn,Ezh2,Nkx2-2os,Erbb3,Dicer1,Sirt2,Cers2,Cdk5,Scrib,Nkx6-2,Opalin,Rtn4,Mpp5,Dusp10,Cnp,Ptpn11,Ldlr,Dusp15,Arhgef10,Tmem98,Tcf7l2,Abl1,Tspan2,Abca2,Gjc2,Plp1,Tppp,Mag
41	GO:1901615	organic hydroxy compound metabolic process	498	49	21.92	0	Gc,Fech,Dhcr7,Dpm1,Fgf23,Insig1,App,Akr1d1,Fabp6,Tm7sf2,Acer1,Mogat1,Sc5d,Tkfc,Pmvk,Itpk1,Akr1b3,Mtmr2,Hmgcs1,Vldlr,Nsdhl,Nudt4,Dbh,Akr1c20,Akr1c21,Sqle,Atp8b1,Ippk,Hmgcr,Fdft1,Qdpr,Inppl1,Ebp,Cyp51,Mvk,Ldlr,Fdps,Erg28,Hsd17b7,Ddc,Ldlrap1,Gpr37,Fah,Idh1,Lss,Mvd,Dhcr24,Abca2,Gipc1
42	GO:0000904	cell morphogenesis involved in differentiation	814	69	35.84	0	Bcar1,Ptk2,P4hb,Cnmd,Map1a,Itgb7,Tnik,Ptn,App,Apbb1,Sema3e,Enpp2,Zfpm1,Pof1b,Dact1,Pla2g10,Kank1,Tyro3,Lhx3,Metrn,Epha1,Rhog,Nectin1,Anapc2,Unc5c,Klf7,Vldlr,Srcin1,Cdh11,Sema4c,Unc5b,Tet1,Neo1,Neurog2,Dpysl2,Rnd2,Wnt3,Coro1c,Cdk5,Parvb,Scrib,Sh3glb1,Sema5a,Rtn4,Dock10,Dnm2,Tprn,Efna2,Cnp,Ptpn11,Auts2,Sema4a,Clic4,Arhgef28,Fgfr2,Abl1,Efnb3,Carmil1,Aatk,Rap2a,Llgl1,Sema4f,Nfasc,Ephb1,Sema4d,Kndc1,T…
43	GO:0006629	lipid metabolic process	1311	98	57.72	0	Gc,Fech,Dhcr7,Pip5k1b,Nr1h5,Dpm1,Pdk3,Gal3st1,Avil,Nceh1,Fgf23,Plin1,Insig1,App,Akr1d1,Fabp6,Dgka,Tm7sf2,Hsd17b12,Enpp2,Acer1,Pdk1,Pla2g10,Rdh1,Plch2,Mogat1,Pcyt1a,Sc5d,Clpsl2,Acsm2,Pafah1b2,Pmvk,Cept1,Sccpdh,Akr1b3,Acss2,Acsl3,Idi1,Mtmr2,Hmgcs1,Vldlr,Nsdhl,Irs1,Etnk2,Pdk2,Acly,Piga,Akr1c20,C1qtnf9,Angptl8,Akr1c21,Sqle,Atp8b1,Asxl3,Sirt2,Cers2,Acsl1,Hmgcr,Fdft1,Abo,Umod,Sh3glb1,Sftpb,Tmem86b,Inpp…
44	GO:0044238	primary metabolic process	9716	507	427.74	0	Pabpc1l,Gc,Olig1,Enoph1,Adamts13,Ptk2,P4hb,Polr1c,Srpk3,Fech,Mettl6,Rpusd2,Malat1,Dhcr7,Map1a,Obox3,Ahrr,Uvssa,Myrf,Mef2d,Fign,Pip5k1b,Wipi1,Slc4a1,Scarb2,Usf1,Man1a2,Fbl,Pim3,Rpl36,Tnik,Nr1h5,Eif2b1,Zfp639,Dpm1,Brf1,Brms1,Cir1,Zfp273,Pdk3,Utp11,Wnk1,Tk1,Yaf2,Sgsh,Sharpin,Gal3st1,Afmid,Uvrag,Vsx2,Trf,Avil,Map2k3,Nufip1,Gsto2,Fkbp1a,Pramel7,Cd3e,Rexo2,Nceh1,Ptpn13,Meis1,Fgf23,Plin1,Fgb,Eloa,U2af1,…
45	GO:0051129	negative regulation of cellular component organization	756	65	33.28	0	Ptk2,Map1a,Avil,Tjp1,Insig1,Ptn,Ssh3,Sema3e,Taf7,Rdx,Dact1,Kank1,Trip12,Irak3,Prag1,Hip1r,Mtmr2,Sema4c,Mapre1,Tet1,Neo1,Rad1,Lmod1,Map4,Carlr,Prkcz,Wnt3,Sirt2,Cers2,Rbpj,Coro1c,Cdk5,Ccp110,Birc2,Fbxo43,Sema5a,Rtn4,Parl,Inppl1,Dnm2,Map6d1,Ldlr,Jam3,Hormad1,Gsn,Xrcc3,Lpar1,Sema4a,Map4k4,Tubb4a,Coro2b,Fgfr2,Tmod2,Efnb3,Carmil1,Aatk,Dnajb2,Sh3gl3,Abca2,Sema4f,Add1,Sema4d,Tmeff2,Sema6a,Mag
46	GO:1901617	organic hydroxy compound biosynthetic process	225	29	9.91	0	Dhcr7,Insig1,Akr1d1,Tm7sf2,Acer1,Sc5d,Pmvk,Akr1b3,Hmgcs1,Nsdhl,Dbh,Sqle,Ippk,Hmgcr,Fdft1,Qdpr,Ebp,Cyp51,Mvk,Fdps,Erg28,Hsd17b7,Ddc,Gpr37,Lss,Mvd,Dhcr24,Abca2,Gipc1
47	GO:0061564	axon development	522	50	22.98	0	Ptk2,Map1a,Ptn,App,Apbb1,Sema3e,Tnfrsf21,Pla2g10,Lhx3,Metrn,Casp3,Epha1,Rhog,Nectin1,Anapc2,Unc5c,Klf7,Cdh11,Sema4c,Unc5b,Neo1,Neurog2,Dpysl2,Rnd2,Wnt3,Cers2,Cdk5,Sema5a,Rtn4,Dnm2,Efna2,Cnp,Ptpn11,Auts2,Sema4a,Arhgef28,Fgfr2,Abl1,Efnb3,Aatk,Llgl1,Tspan2,Sema4f,Ddr1,Plp1,Nfasc,Ephb1,Sema4d,Sema6a,Mag
48	GO:0048666	neuron development	1267	95	55.78	0	Ptk2,Map1a,Scarb2,Tnik,Ush1g,Avil,Cd3e,Ptn,App,Apbb1,Sema3e,Tnfrsf21,Dact1,Pla2g10,Kank1,Lhx3,Metrn,Casp3,Prag1,Epha1,Shc1,Rhog,Nectin1,Mtmr2,Mapkapk5,Anapc2,Unc5c,Ezh2,Klf7,Vldlr,Srcin1,Cdh11,Sema4c,Unc5b,Tet1,Neo1,Dpysl4,Neurog2,Map4,En2,Dicer1,Adgrf1,Dpysl2,Prkcz,Rnd2,Nrn1l,Wnt3,Atp8b1,Cers2,Rbpj,Cdk5,Scrib,Sh3glb1,Sema5a,Rtn4,Dock10,Inppl1,Dnm2,Tprn,Efna2,Cnp,Cntn1,Ptpn11,Samd4b,Auts2,Myo6,Eh…
49	GO:0071704	organic substance metabolic process	10518	542	463.05	0	Pabpc1l,Gc,Slc17a3,Olig1,Enoph1,Btn1a1,Adamts13,Ptk2,P4hb,Polr1c,Srpk3,Fech,Mettl6,Rpusd2,Gm15290,Malat1,Dhcr7,Map1a,Obox3,Ahrr,Uvssa,Myrf,Mef2d,Fign,Pip5k1b,Wipi1,Slc4a1,Scarb2,Usf1,Tkt,Man1a2,Fbl,Pim3,Rpl36,Tnik,Nr1h5,Eif2b1,Zfp639,Dpm1,Brf1,Eps15,Brms1,Cir1,Zfp273,Pdk3,Utp11,Wnk1,Tk1,Yaf2,Sgsh,Sharpin,Gal3st1,Afmid,Uvrag,Vsx2,Trf,Avil,Map2k3,Nufip1,Gsto2,Fkbp1a,Pramel7,Cd3e,Rexo2,Nceh1,Ptpn13,…
50	GO:0030182	neuron differentiation	1541	110	67.84	0.0001	Olig1,Ptk2,Map1a,Scarb2,Tnik,Ush1g,Vsx2,Avil,Cd3e,Meis1,Ptn,App,Bin1,Apbb1,Sema3e,Tle6,Tnfrsf21,Dact1,Pla2g10,Kank1,Ppp2r3a,Lhx3,Wnt1,Metrn,Casp3,Timp2,Prag1,Epha1,Shc1,Rhog,Nectin1,Acsl3,Mtmr2,Mapkapk5,Anapc2,Unc5c,Ezh2,Klf7,Eif4e,Vldlr,Srcin1,Cdh11,Sema4c,Unc5b,Tet1,Neo1,Dpysl4,Neurog2,Map4,En2,Dicer1,Adgrf1,Dpysl2,Prkcz,Rnd2,Nrn1l,Wnt3,Atp8b1,Cers2,Rbpj,Cdk5,Scrib,Nkx6-2,Sh3glb1,Sema5a,Rtn4,Do…
51	GO:0051961	negative regulation of nervous system development	365	39	16.07	0.0001	Ptk2,Meis1,Ptn,App,Pcm1,Apbb1,Sema3e,Tnfrsf21,Kank1,Prag1,Hook3,Mtmr2,Eif4e,Sema4c,Neo1,Dicer1,Wnt3,Sirt2,Cers2,Rbpj,Cdk5,Nkx6-2,Sema5a,Rtn4,Inppl1,Dusp10,Ldlr,Trpv1,Lpar1,Sema4a,Map4k4,Tmem98,Zfp536,Efnb3,Aatk,Sema4f,Sema4d,Sema6a,Mag
52	GO:0008202	steroid metabolic process	309	35	13.6	0.0001	Gc,Fech,Dhcr7,Fgf23,Insig1,App,Akr1d1,Fabp6,Tm7sf2,Hsd17b12,Rdh1,Sc5d,Pmvk,Hmgcs1,Vldlr,Nsdhl,Akr1c20,Akr1c21,Sqle,Atp8b1,Hmgcr,Fdft1,Ebp,Cyp51,Mvk,Ldlr,Fdps,Erg28,Hsd17b7,Ldlrap1,Lss,Mvd,Dhcr24,Abca2,Plekha1
53	GO:0048869	cellular developmental process	4418	257	194.5	0.0001	Pabpc1l,Olig1,Bcar1,Ptk2,P4hb,Cnmd,Srpk3,Fech,Gm15290,Dhcr7,Map1a,Myrf,Mef2d,Slc4a1,Scarb2,Itgb7,Flvcr1,Tnik,Nr1h5,Eif2b1,Ush1g,Clgn,Ddx3y,Insc,Sharpin,Vsx2,Plekhb1,Trf,Avil,Pramel7,Cd3e,Meis1,Tjp1,Fgf23,Insig1,Ptn,App,Sox3,Smad2,Tbx10,Fcor,Bin1,Pcm1,Ccdc78,Apbb1,Sema3e,Slc46a2,Csrp1,Fscn3,Tle6,Enpp2,Rflna,Acer1,Zfpm1,Pof1b,Tnfrsf21,Nap1l4,Klf13,Pknox1,Ddias,Cebpe,Phldb1,Bpgm,Ldb3,Rdx,Dmpk,Zfp516…
54	GO:0048518	positive regulation of biological process	6358	350	279.91	0.0001	Pabpc1l,Btn1a1,Bcar1,Ptk2,P4hb,Cnmd,Orai1,Malat1,Nradd,Map1a,Ahrr,Myrf,Mef2d,Slc4a1,Scarb2,Usf1,Tnik,Nr1h5,Eif2b1,Zfp639,Brf1,Eps15,Smtnl2,Brms1,Utp11,Wnk1,Yaf2,Sharpin,Tcaf3,Vsx2,Trf,Avil,Map2k3,Mpzl1,Nufip1,Fkbp1a,Pramel7,Cd3e,Meis1,Tjp1,Fgf23,Fgb,Insig1,Ptn,Ankib1,Gm5150,App,Sox3,Smad2,Vgll4,Tbx10,Bin1,Wipf1,Gpr35,Pcm1,Erbin,Il17f,Apbb1,Hsd17b12,Sema3e,Slc46a2,Tfdp2,Taf7,Tle6,Atl3,Enpp2,Prr5l,…
55	GO:0010721	negative regulation of cell development	387	40	17.04	0.0001	Bcar1,Ptk2,Meis1,Ptn,App,Pcm1,Apbb1,Sema3e,Rflna,Kank1,Prag1,Hook3,Eif4e,Sema4c,Neo1,Dicer1,Wnt3,Sirt2,Cers2,Rbpj,Coro1c,Cdk5,Nkx6-2,Sema5a,Rtn4,Inppl1,Dusp10,Ldlr,Trpv1,Lpar1,Sema4a,Map4k4,Tmem98,Zfp536,Efnb3,Aatk,Sema4f,Sema4d,Sema6a,Mag
56	GO:0030517	negative regulation of axon extension	47	12	2.07	0.0001	Sema3e,Sema4c,Wnt3,Cdk5,Sema5a,Rtn4,Sema4a,Aatk,Sema4f,Sema4d,Sema6a,Mag
57	GO:0006694	steroid biosynthetic process	161	23	7.09	0.0001	Dhcr7,Insig1,Akr1d1,Tm7sf2,Hsd17b12,Sc5d,Pmvk,Hmgcs1,Nsdhl,Akr1c20,Akr1c21,Sqle,Hmgcr,Fdft1,Ebp,Cyp51,Mvk,Fdps,Erg28,Hsd17b7,Lss,Mvd,Dhcr24
58	GO:0050768	negative regulation of neurogenesis	337	36	14.84	0.0001	Ptk2,Meis1,Ptn,App,Pcm1,Apbb1,Sema3e,Kank1,Prag1,Hook3,Eif4e,Sema4c,Neo1,Dicer1,Wnt3,Sirt2,Cers2,Rbpj,Cdk5,Nkx6-2,Sema5a,Rtn4,Inppl1,Dusp10,Ldlr,Lpar1,Sema4a,Map4k4,Tmem98,Zfp536,Efnb3,Aatk,Sema4f,Sema4d,Sema6a,Mag
59	GO:0006084	acetyl-CoA metabolic process	33	10	1.45	0.0002	Pdk3,Pdk1,Pmvk,Tdo2,Acss2,Hmgcs1,Pdk2,Acly,Mvk,Mvd
60	GO:0071840	cellular component organization or biogenesis	6229	342	274.23	0.0002	Atp8b3,Pabpc1l,Aaas,Adamts13,Bcar1,Ptk2,Srpk3,Fech,Rpusd2,Malat1,Map1a,Myrf,Fign,Wipi1,Slc4a1,Scarb2,Mtfr1,Fbl,Pim3,Tnik,Tbcel,Zfp639,Ush1g,Clgn,Brf1,Eps15,Smtnl2,Gimap3,Brms1,Utp11,Tk1,Pet100,Insc,Sharpin,Uvrag,Ift43,Trf,Avil,Nufip1,Fkbp1a,Tmem123,Cd3e,Tjp1,Fgb,Insig1,Ptn,App,Ssh3,Smad2,Vgll4,Bin1,Wipf1,Gpr35,Pcm1,Ccdc78,Apbb1,Hsd17b12,Sema3e,Csrp1,Rpp30,Taf7,Fscn3,Atl3,Enpp2,Marcks,Rflna,Zfpm1,…
61	GO:1901564	organonitrogen compound metabolic process	6063	334	266.92	0.0002	Slc17a3,Enoph1,Adamts13,Ptk2,P4hb,Srpk3,Fech,Map1a,Ahrr,Uvssa,Myrf,Wipi1,Slc4a1,Man1a2,Fbl,Pim3,Rpl36,Tnik,Eif2b1,Dpm1,Brms1,Pdk3,Wnk1,Tk1,Sgsh,Sharpin,Gal3st1,Afmid,Uvrag,Trf,Map2k3,Fkbp1a,Pramel7,Cd3e,Nceh1,Ptpn13,Fgf23,Fgb,Ankib1,App,Smad2,Vgll4,Ptprr,Fcor,Bin1,Clk3,Tarsl2,Try10,Clca4a,Il17f,Apbb1,Man1c1,Asgr2,Taf7,Enpp2,Plod1,Prr5l,Ctso,Acer1,Mief1,Ovch2,Mta3,Cebpe,Bpgm,Stat2,Pdk1,Dnajb12,Rdx…
62	GO:0050771	negative regulation of axonogenesis	68	14	2.99	0.0002	Ptk2,Sema3e,Sema4c,Wnt3,Cdk5,Sema5a,Rtn4,Sema4a,Efnb3,Aatk,Sema4f,Sema4d,Sema6a,Mag
63	GO:0040011	locomotion	1863	125	82.02	0.0002	Bcar1,Ptk2,Itgb7,Mtus1,Wnk1,Trf,Map2k3,Mpzl1,Tjp1,Fgf23,Ptn,App,Ptprr,Gpr35,Pcm1,Apbb1,Sema3e,Fscn3,Enpp2,Prr5l,Tnfaip6,Rdx,Pla2g10,Kank1,Defb5,Tyro3,Ppp2r3a,Lhx3,Pdilt,Padi2,Cap1,Prag1,Epha1,Rhog,Insl6,Nectin1,Unc5c,Itgal,Klf7,Srcin1,Tns3,Sema4c,Mapre1,Irs1,Unc5b,Pdgfc,Dbh,Angpt4,Neo1,Dpysl4,Plat,Neurog2,Pde4b,Ift46,Cmtm5,Dpysl2,Gp2,Prkcz,Rnd2,Mgat3,Adgrg3,Wnt3,Depdc1b,Ttll5,Frmd5,Cers2,Rbpj,Rff…
64	GO:0007417	central nervous system development	930	73	40.94	0.0002	Olig1,Ptk2,Myrf,Eif2b1,Cd3e,Meis1,Ptn,App,Sox3,Bin1,Ugp2,Pcdh19,Pcm1,Enpp2,Marcks,Tnfrsf21,Tyro3,Lhx3,Wnt1,Pafah1b2,Hook3,Unc5c,Ezh2,Vldlr,Cdh11,Nkx2-2os,Sema4c,Mtf1,Aplp1,Neurog2,En2,Dicer1,Cic,Dpysl2,Wnt3,Sirt2,Rbpj,Cdk5,Stxbp3,Scrib,Nkx6-2,Sema5a,Opalin,Rtn4,Ncor2,Dusp10,Cnp,Cntn1,Ptpn11,Ldlr,Trpv1,Samd4b,Dusp15,Hsd17b7,Gsn,Atat1,Tmem98,Tcf7l2,Arhgef28,Fgfr2,Abl1,Abr,Aatk,Llgl1,Kirrel3,Tspan2,…
65	GO:0044237	cellular metabolic process	9877	508	434.83	0.0002	Pabpc1l,Slc17a3,Olig1,Enoph1,Btn1a1,Adamts13,Ptk2,P4hb,Polr1c,Srpk3,Fech,Mettl6,Rpusd2,Malat1,Map1a,Obox3,Ahrr,Uvssa,Myrf,Mef2d,Fign,Pip5k1b,Wipi1,Slc4a1,Scarb2,Usf1,Tkt,Man1a2,Mtfr1,Fbl,Pim3,Rpl36,Tnik,Nr1h5,Eif2b1,Zfp639,Dpm1,Brf1,Eps15,Brms1,Cir1,Zfp273,Pdk3,Utp11,Wnk1,Tk1,Yaf2,Sgsh,Sharpin,Gal3st1,Afmid,Uvrag,Vsx2,Trf,Avil,Map2k3,Nufip1,Gsto2,Fkbp1a,Pramel7,Cd3e,Rexo2,Nceh1,Ptpn13,Meis1,Fgf23…
66	GO:0010771	negative regulation of cell morphogenesis involved in differentiation	100	17	4.4	0.0002	Bcar1,Ptk2,Sema3e,Kank1,Sema4c,Wnt3,Coro1c,Cdk5,Sema5a,Rtn4,Sema4a,Efnb3,Aatk,Sema4f,Sema4d,Sema6a,Mag
67	GO:0035556	intracellular signal transduction	2455	155	108.08	0.0003	Ptk2,P4hb,Srpk3,Nradd,Tnik,Arhgap29,Wnk1,Sharpin,Ralgps1,Trf,Map2k3,Fkbp1a,Pramel7,Cd3e,Ptpn13,Fgf23,Fgb,App,Smad2,Vgll4,Ptprr,Gpr35,Dgka,Erbin,Slc46a2,Prr5l,Adgrg7,Ddias,Pdk1,Dmpk,Dact1,Casp8,Kank1,Tyro3,Homer3,Plch2,Wnt1,Tle1,Casp3,Rel,Timp2,Tkfc,Irak3,Gpr62,Prag1,Mroh2b,Shc1,Rhog,Akr1b3,Mapkapk5,Ezh2,Itgal,Dock6,Nod1,Erbb3,Ptger1,Sema4c,Irs1,Unc5b,Arhgef10l,Pdgfc,Spatc1l,Pdk2,Sgk2,Cdc42ep1,Dus…
68	GO:0045685	regulation of glial cell differentiation	92	16	4.05	0.0003	Ptn,Bin1,Enpp2,Tnfrsf21,Nkx2-2os,Dicer1,Sirt2,Nkx6-2,Opalin,Rtn4,Dusp10,Ldlr,Dusp15,Tmem98,Tcf7l2,Mag
69	GO:0031589	cell-substrate adhesion	351	36	15.45	0.0003	Tecta,Bcar1,Ptk2,P4hb,Itgb7,Cd3e,Fgb,Ptn,Hsd17b12,Sema3e,Enpp2,Kank1,Tyro3,Egflam,Wnt1,Epha1,Itgal,Srcin1,Sorbs3,Prkcz,Coro1c,Cdk5,Parvb,Itga2b,Dnm2,Jam3,Slk,Map4k4,Coro2b,Abl1,Carmil1,Onecut2,Ninj1,Ddr1,Ephb1,Tmeff2
70	GO:0060284	regulation of cell development	1121	83	49.35	0.0003	Bcar1,Ptk2,P4hb,Scarb2,Tnik,Trf,Avil,Meis1,Ptn,App,Bin1,Pcm1,Apbb1,Sema3e,Tle6,Enpp2,Rflna,Tnfrsf21,Kank1,Metrn,Xrcc6,Timp2,Prag1,Rassf10,Hook3,Mapkapk5,Anapc2,Ezh2,Eif4e,Vldlr,Srcin1,Nkx2-2os,Sema4c,Neo1,Neurog2,Dicer1,Dpysl2,Rnd2,Wnt3,Sirt2,Cers2,Rbpj,Coro1c,Cdk5,Myod1,Nkx6-2,Sh3glb1,Sema5a,Opalin,Rtn4,Inppl1,Dnm2,Dusp10,Cntn1,Ldlr,Fdps,Trpv1,Dusp15,Ehd1,Esrp1,Lpar1,Sema4a,Map4k4,Tmem98,Tcf7l2,…
71	GO:0008152	metabolic process	11039	558	485.98	0.0003	Pabpc1l,Gc,Slc17a3,Olig1,Enoph1,Btn1a1,Adamts13,Ptk2,P4hb,Polr1c,Srpk3,Fech,Mettl6,Rpusd2,Gm15290,Malat1,Dhcr7,Map1a,Obox3,Ahrr,Uvssa,Myrf,Mef2d,Fign,Pip5k1b,Wipi1,Slc4a1,Scarb2,Usf1,Tkt,Man1a2,Mtfr1,Fbl,Pim3,Rpl36,Tnik,Nr1h5,Eif2b1,Zfp639,Dpm1,Brf1,Eps15,Brms1,Cir1,Zfp273,Pdk3,Utp11,Wnk1,Tk1,Yaf2,Sgsh,Sharpin,Gal3st1,Afmid,Uvrag,Vsx2,Trf,Avil,Map2k3,Nufip1,Gsto2,Fkbp1a,Pramel7,Cd3e,Rexo2,Nceh1,P…
72	GO:0048667	cell morphogenesis involved in neuron differentiation	647	55	28.48	0.0003	Ptk2,Map1a,Tnik,Ptn,App,Apbb1,Sema3e,Dact1,Pla2g10,Lhx3,Metrn,Epha1,Rhog,Nectin1,Anapc2,Unc5c,Klf7,Vldlr,Srcin1,Cdh11,Sema4c,Unc5b,Tet1,Neo1,Neurog2,Dpysl2,Rnd2,Wnt3,Cdk5,Scrib,Sh3glb1,Sema5a,Rtn4,Dock10,Dnm2,Tprn,Efna2,Cnp,Ptpn11,Auts2,Sema4a,Arhgef28,Fgfr2,Abl1,Efnb3,Aatk,Rap2a,Llgl1,Sema4f,Nfasc,Ephb1,Sema4d,Kndc1,Sema6a,Mag
73	GO:0006928	movement of cell or subcellular component	2101	136	92.5	0.0004	Bcar1,Ptk2,Map1a,Itgb7,Mtus1,Wnk1,Ift43,Trf,Map2k3,Mpzl1,Tjp1,Fgf23,Ptn,App,Ptprr,Kif6,Bin1,Wipf1,Gpr35,Pcm1,Apbb1,Sema3e,Fscn3,Enpp2,Prr5l,Tnfaip6,Rdx,Kif21a,Pla2g10,Kank1,Defb5,Tyro3,Ppp2r3a,Lhx3,Pdilt,Padi2,Cap1,Prag1,Epha1,Rhog,Insl6,Nectin1,Unc5c,Itgal,Klf7,Bicd2,Srcin1,Tns3,Sema4c,Kif24,Mapre1,Irs1,Unc5b,Pdgfc,Dbh,Angpt4,Neo1,Dpysl4,Plat,Neurog2,Kif19a,Map4,Dync1li2,Myh6,Pde4b,Ift46,Dpysl2,…
74	GO:0048519	negative regulation of biological process	5500	304	242.13	0.0004	Btn1a1,Bcar1,Ptk2,Cnmd,Map1a,Ahrr,Slc4a1,Pim3,Nr1h5,Eif2b1,Zfp639,Brf1,Brms1,Cir1,Pdk3,Wnk1,Sharpin,Tcaf3,Vsx2,Avil,Map2k3,Fkbp1a,Pramel7,Cd3e,Ptpn13,Meis1,Tjp1,Fgf23,Fgb,Insig1,Ptn,App,Sox3,Ssh3,Smad2,Vgll4,Ptprr,Tbx10,Prr11,Fcor,Bin1,Gpr35,Pcm1,Erbin,Il17f,Apbb1,Sema3e,Slc46a2,Tfdp2,Taf7,Tle6,Enpp2,Prr5l,Rflna,Zfpm1,Sall4,Tnfaip6,Tnfrsf21,Klf13,Mta3,Dkk4,Ddias,Pdk1,Rdx,Morf4l1,Dact1,Casp8,Pla2g…
75	GO:0014013	regulation of gliogenesis	154	21	6.78	0.0005	Ptk2,Trf,Ptn,Bin1,Enpp2,Tnfrsf21,Ezh2,Nkx2-2os,Dicer1,Sirt2,Cers2,Nkx6-2,Opalin,Rtn4,Dusp10,Ldlr,Dusp15,Tmem98,Tcf7l2,Gjc2,Mag
76	GO:0031345	negative regulation of cell projection organization	207	25	9.11	0.0006	Ptk2,Sema3e,Kank1,Prag1,Sema4c,Neo1,Map4,Wnt3,Cers2,Rbpj,Cdk5,Ccp110,Sema5a,Rtn4,Inppl1,Dnm2,Lpar1,Sema4a,Map4k4,Efnb3,Aatk,Sema4f,Sema4d,Sema6a,Mag
77	GO:0007155	cell adhesion	1379	96	60.71	0.0007	Tecta,Btn1a1,Bcar1,Ptk2,P4hb,Thbs3,Slc4a1,Itgb7,Wnk1,Cd3e,Tjp1,Fgb,Ptn,Gm5150,App,Pcdh19,Hsd17b12,Sema3e,Enpp2,Tnfaip6,Tnfrsf21,Mybpc2,Rdx,Kank1,Sspo,Tyro3,Egflam,Wnt1,Itgad,Casp3,Epha1,Shc1,Il12rb1,Nectin1,Itgal,Anxa9,Srcin1,Cdh11,Ndfip1,Erbb3,Neo1,Aplp1,Cdh19,Sorbs3,Prkcz,Gp1ba,Cdh20,Frmd5,Rbpj,Coro1c,Cdk5,Stxbp3,Parvb,Scrib,Umod,Sema5a,Rtn4,Itga2b,Inppl1,Dnm2,Ada,Dusp10,Igsf11,Pkp4,Cntn1,Mcam,…
78	GO:0006807	nitrogen compound metabolic process	9152	471	402.91	0.0007	Pabpc1l,Slc17a3,Olig1,Enoph1,Adamts13,Ptk2,P4hb,Polr1c,Srpk3,Fech,Mettl6,Rpusd2,Malat1,Map1a,Obox3,Ahrr,Uvssa,Myrf,Mef2d,Fign,Wipi1,Slc4a1,Usf1,Man1a2,Fbl,Pim3,Rpl36,Tnik,Nr1h5,Eif2b1,Zfp639,Dpm1,Brf1,Brms1,Cir1,Zfp273,Pdk3,Utp11,Wnk1,Tk1,Yaf2,Sgsh,Sharpin,Gal3st1,Afmid,Uvrag,Vsx2,Trf,Map2k3,Nufip1,Fkbp1a,Pramel7,Cd3e,Rexo2,Nceh1,Ptpn13,Meis1,Fgf23,Fgb,Eloa,U2af1,Insig1,Ankib1,App,Sox3,Smad2,Vgll…
79	GO:0048585	negative regulation of response to stimulus	1607	108	70.75	0.0008	Cnmd,Pim3,Sharpin,Map2k3,Cd3e,Fgb,Insig1,App,Vgll4,Ptprr,Erbin,Sema3e,Tle6,Prr5l,Tnfaip6,Dkk4,Ddias,Dact1,Casp8,Pla2g10,Kank1,Trip12,Tyro3,Homer3,Ppp2r3a,Wnt1,Kif26a,Tle1,Pdia6,Padi2,Timp2,Tkfc,Irak3,Cnot7,Mtmr2,Rab7b,Mapkapk5,Ezh2,Ndufaf2,Klf7,Ndfip1,Erbb3,Sema4c,Irs1,Unc5b,Dcst1,Neo1,Dusp7,Aplp1,Dlk2,Hhip,Pde4b,Prkcz,Adgrg3,Wnt3,Gp1ba,Sirt2,Cers2,Rffl,Hmgcr,Prickle1,Tmbim1,Sh3glb1,Sema5a,Rtn4,P…
80	GO:0016477	cell migration	1501	102	66.08	0.0009	Bcar1,Ptk2,Itgb7,Mtus1,Wnk1,Map2k3,Mpzl1,Tjp1,Fgf23,Ptn,App,Ptprr,Gpr35,Pcm1,Apbb1,Sema3e,Fscn3,Enpp2,Prr5l,Tnfaip6,Rdx,Kank1,Defb5,Tyro3,Pdilt,Padi2,Cap1,Prag1,Epha1,Rhog,Unc5c,Itgal,Srcin1,Tns3,Sema4c,Mapre1,Irs1,Pdgfc,Dbh,Angpt4,Neo1,Plat,Neurog2,Pde4b,Gp2,Prkcz,Rnd2,Mgat3,Adgrg3,Depdc1b,Frmd5,Cers2,Rbpj,Rffl,Coro1c,Cdk5,Spata13,Scrib,Umod,Sema5a,Rtn4,Itga2b,Dock10,Gab1,Ada,Dusp10,Myo18a,Mcam,…
81	GO:1902531	regulation of intracellular signal transduction	1613	108	71.01	0.0009	Ptk2,P4hb,Tnik,Sharpin,Ralgps1,Trf,Map2k3,Fkbp1a,Pramel7,Cd3e,Ptpn13,Fgf23,Fgb,App,Vgll4,Ptprr,Gpr35,Erbin,Slc46a2,Prr5l,Ddias,Dact1,Casp8,Kank1,Homer3,Tle1,Timp2,Tkfc,Irak3,Gpr62,Prag1,Shc1,Mapkapk5,Ezh2,Itgal,Nod1,Erbb3,Sema4c,Unc5b,Arhgef10l,Pdgfc,Spatc1l,Pdk2,Dusp7,Spop,Aplp1,Pde4b,Rell1,Ppp1r16b,Sorbs3,Prkcz,Adgrg3,Entpd5,Rffl,Hmgcr,Plekhg3,Spata13,Hrh4,Birc2,Sh3glb1,Sema5a,Rtn4,Pcbp4,Parl,G…
82	GO:0022610	biological adhesion	1392	96	61.28	0.0009	Tecta,Btn1a1,Bcar1,Ptk2,P4hb,Thbs3,Slc4a1,Itgb7,Wnk1,Cd3e,Tjp1,Fgb,Ptn,Gm5150,App,Pcdh19,Hsd17b12,Sema3e,Enpp2,Tnfaip6,Tnfrsf21,Mybpc2,Rdx,Kank1,Sspo,Tyro3,Egflam,Wnt1,Itgad,Casp3,Epha1,Shc1,Il12rb1,Nectin1,Itgal,Anxa9,Srcin1,Cdh11,Ndfip1,Erbb3,Neo1,Aplp1,Cdh19,Sorbs3,Prkcz,Gp1ba,Cdh20,Frmd5,Rbpj,Coro1c,Cdk5,Stxbp3,Parvb,Scrib,Umod,Sema5a,Rtn4,Itga2b,Inppl1,Dnm2,Ada,Dusp10,Igsf11,Pkp4,Cntn1,Mcam,…
83	GO:0048522	positive regulation of cellular process	5834	317	256.84	0.0009	Pabpc1l,Bcar1,Ptk2,P4hb,Malat1,Nradd,Map1a,Ahrr,Myrf,Mef2d,Slc4a1,Scarb2,Usf1,Tnik,Nr1h5,Zfp639,Brf1,Eps15,Brms1,Utp11,Wnk1,Yaf2,Sharpin,Tcaf3,Vsx2,Trf,Avil,Map2k3,Mpzl1,Nufip1,Fkbp1a,Pramel7,Cd3e,Meis1,Tjp1,Fgf23,Fgb,Insig1,Ptn,Ankib1,Gm5150,App,Sox3,Smad2,Vgll4,Tbx10,Bin1,Wipf1,Gpr35,Pcm1,Erbin,Il17f,Apbb1,Hsd17b12,Sema3e,Slc46a2,Tfdp2,Taf7,Tle6,Atl3,Enpp2,Prr5l,Zfpm1,Mal,Sall4,Tnfaip6,Mief1,Kl…
84	GO:0009987	cellular process	17114	812	753.43	0.001	Atp8b3,Tecta,Pabpc1l,Olfr62,Slc17a3,Olig1,Enoph1,Aaas,Btn1a1,Adamts13,Bcar1,Ptk2,P4hb,Cngb3,Cnmd,Polr1c,Srpk3,Fech,Slc26a11,Thbs3,Adgrf3,Mettl6,Rpusd2,Orai1,Gm15290,Malat1,Gm128,Nradd,Dhcr7,Map1a,Slc1a7,Obox3,Ahrr,Uvssa,Myrf,Mef2d,Fign,Pip5k1b,Arl5b,Wipi1,Slc4a1,Scarb2,Usf1,Tkt,Man1a2,Mtfr1,Fbl,Pim3,Itgb7,Flvcr1,Mtus1,Rpl36,Tnik,Tbcel,Nr1h5,Eif2b1,Trappc10,Zfp639,Ush1g,Dpm1,Clgn,Brf1,Eps15,Smtnl2…
85	GO:0007409	axonogenesis	482	43	21.22	0.0011	Ptk2,Map1a,App,Apbb1,Sema3e,Pla2g10,Lhx3,Metrn,Epha1,Rhog,Nectin1,Anapc2,Unc5c,Klf7,Cdh11,Sema4c,Unc5b,Neo1,Neurog2,Dpysl2,Rnd2,Wnt3,Cdk5,Sema5a,Rtn4,Dnm2,Efna2,Cnp,Ptpn11,Auts2,Sema4a,Arhgef28,Fgfr2,Abl1,Efnb3,Aatk,Llgl1,Sema4f,Nfasc,Ephb1,Sema4d,Sema6a,Mag
86	GO:0010977	negative regulation of neuron projection development	176	22	7.75	0.0011	Ptk2,Sema3e,Kank1,Prag1,Sema4c,Neo1,Wnt3,Cers2,Rbpj,Cdk5,Sema5a,Rtn4,Inppl1,Lpar1,Sema4a,Map4k4,Efnb3,Aatk,Sema4f,Sema4d,Sema6a,Mag
87	GO:0048870	cell motility	1663	110	73.21	0.0012	Bcar1,Ptk2,Itgb7,Mtus1,Wnk1,Trf,Map2k3,Mpzl1,Tjp1,Fgf23,Ptn,App,Ptprr,Gpr35,Pcm1,Apbb1,Sema3e,Fscn3,Enpp2,Prr5l,Tnfaip6,Rdx,Kank1,Defb5,Tyro3,Ppp2r3a,Pdilt,Padi2,Cap1,Prag1,Epha1,Rhog,Insl6,Unc5c,Itgal,Srcin1,Tns3,Sema4c,Mapre1,Irs1,Pdgfc,Dbh,Angpt4,Neo1,Plat,Neurog2,Pde4b,Ift46,Gp2,Prkcz,Rnd2,Mgat3,Adgrg3,Depdc1b,Ttll5,Frmd5,Cers2,Rbpj,Rffl,Coro1c,Cdk5,Spata13,Scrib,Umod,Sema5a,Rtn4,Itga2b,Dock1…
88	GO:0051674	localization of cell	1663	110	73.21	0.0012	Bcar1,Ptk2,Itgb7,Mtus1,Wnk1,Trf,Map2k3,Mpzl1,Tjp1,Fgf23,Ptn,App,Ptprr,Gpr35,Pcm1,Apbb1,Sema3e,Fscn3,Enpp2,Prr5l,Tnfaip6,Rdx,Kank1,Defb5,Tyro3,Ppp2r3a,Pdilt,Padi2,Cap1,Prag1,Epha1,Rhog,Insl6,Unc5c,Itgal,Srcin1,Tns3,Sema4c,Mapre1,Irs1,Pdgfc,Dbh,Angpt4,Neo1,Plat,Neurog2,Pde4b,Ift46,Gp2,Prkcz,Rnd2,Mgat3,Adgrg3,Depdc1b,Ttll5,Frmd5,Cers2,Rbpj,Rffl,Coro1c,Cdk5,Spata13,Scrib,Umod,Sema5a,Rtn4,Itga2b,Dock1…
89	GO:0031641	regulation of myelination	61	12	2.69	0.0013	Myrf,Trf,Ptn,Tnfrsf21,Mtmr2,Dicer1,Sirt2,Nkx6-2,Tmem98,Tcf7l2,Tppp,Mag
90	GO:0050793	regulation of developmental process	2813	169	123.84	0.0013	Bcar1,Ptk2,P4hb,Cnmd,Myrf,Scarb2,Flvcr1,Tnik,Wnk1,Vsx2,Plekhb1,Trf,Avil,Pramel7,Cd3e,Meis1,Tjp1,Fgf23,Insig1,Ptn,App,Smad2,Vgll4,Bin1,Pcm1,Il17f,Apbb1,Sema3e,Slc46a2,Tle6,Enpp2,Rflna,Zfpm1,Mief1,Tnfrsf21,Klf13,Dkk4,Phldb1,Stat2,Rdx,Dmpk,Dact1,Casp8,Kank1,Trip12,Foxs1,Pus7,Ppp2r3a,Wnt1,Metrn,Xrcc6,Timp2,Irak3,Prag1,Epha1,Shc1,Rassf10,Rhog,Nectin1,Hook3,Mtmr2,Rab7b,Mapkapk5,Anapc2,Ezh2,Klf7,Eif4e,V…
91	GO:0050767	regulation of neurogenesis	977	72	43.01	0.0014	Ptk2,Scarb2,Tnik,Trf,Avil,Meis1,Ptn,App,Bin1,Pcm1,Apbb1,Sema3e,Tle6,Enpp2,Tnfrsf21,Kank1,Metrn,Xrcc6,Timp2,Prag1,Rassf10,Hook3,Mapkapk5,Anapc2,Ezh2,Eif4e,Vldlr,Srcin1,Nkx2-2os,Sema4c,Neo1,Neurog2,Dicer1,Dpysl2,Rnd2,Wnt3,Sirt2,Cers2,Rbpj,Cdk5,Nkx6-2,Sh3glb1,Sema5a,Opalin,Rtn4,Inppl1,Dnm2,Dusp10,Cntn1,Ldlr,Dusp15,Ehd1,Esrp1,Lpar1,Sema4a,Map4k4,Tmem98,Tcf7l2,Zfp536,Abl1,Smurf1,Efnb3,Aatk,Rap2a,Sh3gl…
92	GO:0048843	negative regulation of axon extension involved in axon guidance	27	8	1.19	0.0014	Sema3e,Sema4c,Wnt3,Sema5a,Sema4a,Sema4f,Sema4d,Sema6a
93	GO:0006637	acyl-CoA metabolic process	83	14	3.65	0.0015	Pdk3,Pdk1,Acsm2,Pmvk,Tdo2,Acss2,Acsl3,Hmgcs1,Pdk2,Acly,Acsl1,Ehhadh,Mvk,Mvd
94	GO:0035383	thioester metabolic process	83	14	3.65	0.0015	Pdk3,Pdk1,Acsm2,Pmvk,Tdo2,Acss2,Acsl3,Hmgcs1,Pdk2,Acly,Acsl1,Ehhadh,Mvk,Mvd
95	GO:0048713	regulation of oligodendrocyte differentiation	53	11	2.33	0.0015	Ptn,Enpp2,Tnfrsf21,Nkx2-2os,Dicer1,Sirt2,Opalin,Dusp10,Dusp15,Tmem98,Tcf7l2
96	GO:0021782	glial cell development	118	17	5.19	0.0015	Olig1,Myrf,Eif2b1,App,Dicer1,Sirt2,Cdk5,Nkx6-2,Mpp5,Ldlr,Arhgef10,Tcf7l2,Tspan2,Abca2,Plp1,Tppp,Mag
97	GO:0032535	regulation of cellular component size	413	38	18.18	0.0015	Avil,Tmem123,Ssh3,Bin1,Sema3e,Rdx,Arpc1a,Kank1,Hip1r,Anapc2,Sema4c,Cdc42ep1,Lmod1,C1qtnf9,Dpysl2,Rnd2,Wnt3,Cdk5,Cdc42ep2,Sema5a,Rtn4,Dnm2,Rictor,Slc12a3,Gsn,Sema4a,Abl1,Tmod2,Jmy,Carmil1,Aatk,Arpc1b,Slc12a2,Sema4f,Add1,Sema4d,Sema6a,Mag
98	GO:0051239	regulation of multicellular organismal process	3366	196	148.19	0.0016	Btn1a1,Bcar1,Ptk2,Cnmd,Myrf,Scarb2,Flvcr1,Tnik,Smtnl2,Wnk1,Vsx2,Trf,Avil,Map2k3,Cd3e,Meis1,Tjp1,Fgf23,Fgb,Ptn,App,Smad2,Vgll4,Ptprr,Bin1,Gpr35,Pcm1,Erbin,Il17f,Apbb1,Sema3e,Slc46a2,Tle6,Enpp2,Rflna,Zfpm1,Tnfrsf21,Klf13,Dkk4,Phldb1,Dmpk,Zfp516,Dact1,Casp8,Enpp4,Pla2g10,Kank1,Trip12,Foxs1,Pus7,Homer3,Ppp2r3a,Wnt1,Metrn,Xrcc6,Rel,Timp2,Tkfc,Irak3,Prag1,Hip1r,Trpv3,Epha1,Shc1,Il12rb1,Rassf10,Nectin1,…
99	GO:0051179	localization	6076	326	267.49	0.0016	Atp8b3,Pabpc1l,Gc,Slc17a3,Aaas,Btn1a1,Bcar1,Ptk2,Cngb3,Slc26a11,Orai1,Map1a,Slc1a7,Arl5b,Wipi1,Slc4a1,Scarb2,Fbl,Pim3,Itgb7,Flvcr1,Mtus1,Tnik,Trappc10,Eps15,Chrne,Rinl,Wnk1,Dop1b,Insc,Tcaf3,Cnga1,Uvrag,Ift43,Trf,Map2k3,Mpzl1,Fkbp1a,Tjp1,Fgf23,Fgb,Insig1,Ptn,Pigr,Gm5150,App,Nipa1,Smad2,Ptprr,Bin1,Wipf1,Fabp6,Gpr35,Pcm1,Erbin,Clca4a,Apbb1,Sema3e,Slc46a2,Asgr2,Fscn3,Enpp2,Prr5l,Mal,Tnfaip6,Cebpe,Rdx…
100	GO:0009240	isopentenyl diphosphate biosynthetic process	5	4	0.22	0.0017	Pmvk,Idi1,Mvk,Mvd
101	GO:0046490	isopentenyl diphosphate metabolic process	5	4	0.22	0.0017	Pmvk,Idi1,Mvk,Mvd
102	GO:0065009	regulation of molecular function	2574	156	113.32	0.0017	Ptk2,Orai1,Slc4a1,Scarb2,Tnik,Eif2b1,Brms1,Arhgap29,Pdk3,Wnk1,Tcaf3,Uvrag,Trf,Map2k3,Fkbp1a,Fgf23,App,Smad2,Pate1,Bin1,Gpr35,Erbin,Taf7,Zfpm1,Arap2,Pdk1,Rdx,Dact1,Casp8,Pla2g10,Tyro3,Foxs1,Homer3,Wnt1,Dbndd2,Xrcc6,Casp3,Timp2,Cap1,Irak3,Hip1r,Aph1a,Epha1,Shc1,Larp6,Rhog,Rab7b,Mapkapk5,Ezh2,Vldlr,Srcin1,Nod1,Dcun1d4,Ndfip1,Erbb3,Mapre1,Nfkbib,Irs1,Pdgfc,Spatc1l,Arl2,Pdk2,Ankrd33,Dusp7,Nrd1,Spop,Ne…
103	GO:1902668	negative regulation of axon guidance	28	8	1.23	0.0017	Sema3e,Sema4c,Wnt3,Sema5a,Sema4a,Sema4f,Sema4d,Sema6a
104	GO:1902903	regulation of supramolecular fiber organization	370	35	16.29	0.0017	Map1a,Avil,Tjp1,App,Ssh3,Bin1,Rdx,Arpc1a,Kank1,Hip1r,Epha1,Mapre1,Arhgef10l,Arl2,Cdc42ep1,Lmod1,Sorbs3,Cdc42ep2,Sema5a,Map6d1,Rictor,Ldlr,Arhgef10,Gsn,Lpar1,Tubb4a,Coro2b,Abl1,Tmod2,Jmy,Carmil1,Arpc1b,Ankrd23,Add1,Tmeff2
105	GO:0097485	neuron projection guidance	252	27	11.09	0.0018	App,Apbb1,Sema3e,Pla2g10,Lhx3,Epha1,Rhog,Nectin1,Unc5c,Klf7,Sema4c,Unc5b,Neo1,Dpysl4,Neurog2,Dpysl2,Wnt3,Cdk5,Sema5a,Efna2,Sema4a,Efnb3,Sema4f,Nfasc,Ephb1,Sema4d,Sema6a
106	GO:0048523	negative regulation of cellular process	4950	272	217.92	0.0019	Btn1a1,Bcar1,Ptk2,Cnmd,Map1a,Ahrr,Slc4a1,Pim3,Nr1h5,Zfp639,Brms1,Cir1,Wnk1,Tcaf3,Vsx2,Avil,Map2k3,Fkbp1a,Pramel7,Cd3e,Ptpn13,Meis1,Tjp1,Fgf23,Fgb,Insig1,Ptn,App,Sox3,Ssh3,Smad2,Vgll4,Ptprr,Tbx10,Prr11,Fcor,Bin1,Gpr35,Pcm1,Erbin,Apbb1,Sema3e,Slc46a2,Tfdp2,Taf7,Tle6,Enpp2,Prr5l,Rflna,Zfpm1,Sall4,Tnfrsf21,Klf13,Mta3,Dkk4,Ddias,Rdx,Morf4l1,Dact1,Casp8,Zfp296,Kank1,Trip12,Tyro3,Foxs1,Pus7,Homer3,Ppp2r…
107	GO:0008654	phospholipid biosynthetic process	172	21	7.57	0.0021	Pip5k1b,Dpm1,App,Dgka,Pcyt1a,Pmvk,Cept1,Acsl3,Idi1,Hmgcs1,Etnk2,Piga,Sh3glb1,Inppl1,Mvk,Fdps,Idh1,Mvd,Pdgfa,Pcyt2,Abca2
108	GO:0051960	regulation of nervous system development	1103	78	48.56	0.0022	Ptk2,Myrf,Scarb2,Tnik,Trf,Avil,Meis1,Ptn,App,Bin1,Pcm1,Apbb1,Sema3e,Tle6,Enpp2,Tnfrsf21,Kank1,Metrn,Xrcc6,Timp2,Prag1,Rassf10,Nectin1,Hook3,Mtmr2,Mapkapk5,Anapc2,Ezh2,Eif4e,Vldlr,Srcin1,Nkx2-2os,Sema4c,Neo1,Neurog2,Dicer1,Dpysl2,Rnd2,Wnt3,Sirt2,Cers2,Rbpj,Cdk5,Nkx6-2,Sh3glb1,Sema5a,Opalin,Rtn4,Inppl1,Dnm2,Dusp10,Cntn1,Ldlr,Trpv1,Dusp15,Ehd1,Esrp1,Lpar1,Sema4a,Map4k4,Tmem98,Tcf7l2,Zfp536,Abl1,Smur…
109	GO:0033865	nucleoside bisphosphate metabolic process	99	15	4.36	0.0023	Pdk3,Pdk1,Acsm2,Pmvk,Tdo2,Acss2,Acsl3,Hmgcs1,Pdk2,Acly,Acsl1,Hmgcr,Ehhadh,Mvk,Mvd
110	GO:0033875	ribonucleoside bisphosphate metabolic process	99	15	4.36	0.0023	Pdk3,Pdk1,Acsm2,Pmvk,Tdo2,Acss2,Acsl3,Hmgcs1,Pdk2,Acly,Acsl1,Hmgcr,Ehhadh,Mvk,Mvd
111	GO:0034032	purine nucleoside bisphosphate metabolic process	99	15	4.36	0.0023	Pdk3,Pdk1,Acsm2,Pmvk,Tdo2,Acss2,Acsl3,Hmgcs1,Pdk2,Acly,Acsl1,Hmgcr,Ehhadh,Mvk,Mvd
112	GO:0044281	small molecule metabolic process	1701	110	74.89	0.0024	Gc,Slc17a3,Enoph1,Fech,Dhcr7,Slc4a1,Usf1,Dpm1,Pdk3,Tk1,Afmid,Gsto2,Nceh1,Fgf23,Insig1,App,Akr1d1,Fabp6,Ugp2,Tarsl2,Tm7sf2,Man1c1,Acer1,Bpgm,Pdk1,Enpp4,Pla2g10,Egflam,Mogat1,Tars,Ampd1,Sc5d,Bnipl,Tkfc,Acsm2,Pmvk,Itpk1,Slc10a7,Tdo2,Akr1b3,Aox2,Acss2,Acsl3,Mtmr2,Hmgcs1,Adi1,Vldlr,Nsdhl,Car14,Nudt4,Irs1,Dbh,Pdk2,Aco1,Acly,Akr1c20,C1qtnf9,Bhmt,Uroc1,Akr1c21,Rbks,Entpd5,Sqle,Atp8b1,Ippk,Acsl1,Pycr2,Hmg…
113	GO:0031344	regulation of cell projection organization	807	61	35.53	0.0025	Ptk2,Scarb2,Tnik,Avil,Ptn,App,Apbb1,Sema3e,Enpp2,Rdx,Kank1,Wnt1,Metrn,Prag1,Rhog,Mapkapk5,Anapc2,Ezh2,Vldlr,Srcin1,Sema4c,Ermn,Neo1,Cdc42ep1,Map4,Ift46,Dpysl2,Rnd2,Wnt3,Atp8b1,Cers2,Rbpj,Coro1c,Cdk5,Ccp110,Cdc42ep2,Sh3glb1,Sema5a,Rtn4,Inppl1,Dnm2,Cntn1,Abhd17b,Auts2,Ehd1,Fscn1,Lpar1,Sema4a,Map4k4,Abl1,Smurf1,Efnb3,Carmil1,Aatk,Rap2a,Rap1a,Sema4f,Sema4d,Kndc1,Sema6a,Mag
114	GO:0045665	negative regulation of neuron differentiation	259	27	11.4	0.0026	Ptk2,Meis1,App,Apbb1,Sema3e,Kank1,Prag1,Eif4e,Sema4c,Neo1,Wnt3,Cers2,Rbpj,Cdk5,Sema5a,Rtn4,Inppl1,Lpar1,Sema4a,Map4k4,Zfp536,Efnb3,Aatk,Sema4f,Sema4d,Sema6a,Mag
115	GO:0022603	regulation of anatomical structure morphogenesis	1112	78	48.96	0.0027	Bcar1,Ptk2,P4hb,Cnmd,Tnik,Wnk1,Tjp1,Ptn,Il17f,Sema3e,Enpp2,Mief1,Dkk4,Phldb1,Stat2,Rdx,Dact1,Kank1,Ppp2r3a,Metrn,Prag1,Epha1,Shc1,Rhog,Anapc2,Srcin1,Sema4c,Syne3,Ermn,Angpt4,Cdc42ep1,Hhip,Scx,Dicer1,Ppp1r16b,Carlr,Dpysl2,Rnd2,Wnt3,Rbpj,Coro1c,Tmbim1,Cdk5,Parvb,Myod1,Cdc42ep2,Sh3glb1,Sema5a,Rtn4,Gab1,Dnm2,Ada,Fmnl2,Ehd1,Lpar1,Sema4a,Prok1,Fgfr2,Abl1,Abr,Smurf1,Alox5,Efnb3,Carmil1,Aatk,Rap2a,Pdgfa,…
116	GO:0060560	developmental growth involved in morphogenesis	275	28	12.11	0.0028	App,Sema3e,Ppp2r3a,Anapc2,Sema4c,Dpysl2,Prkcz,Rnd2,Nrn1l,Wnt3,Cdk5,Sh3glb1,Sema5a,Rtn4,Dnm2,Lzts2,Auts2,Sema4a,Fgfr2,Abl1,Smurf1,Aatk,Slc12a2,Sema4f,Ddr1,Sema4d,Sema6a,Mag
117	GO:0030516	regulation of axon extension	113	16	4.97	0.0029	Sema3e,Anapc2,Sema4c,Dpysl2,Wnt3,Cdk5,Sema5a,Rtn4,Dnm2,Sema4a,Abl1,Aatk,Sema4f,Sema4d,Sema6a,Mag
118	GO:0009058	biosynthetic process	5512	297	242.66	0.0029	Pabpc1l,Olig1,Enoph1,Polr1c,Fech,Dhcr7,Obox3,Ahrr,Myrf,Mef2d,Pip5k1b,Wipi1,Usf1,Tkt,Rpl36,Nr1h5,Eif2b1,Zfp639,Dpm1,Brf1,Brms1,Cir1,Zfp273,Pdk3,Tk1,Yaf2,Gal3st1,Afmid,Vsx2,Trf,Avil,Map2k3,Nufip1,Pramel7,Meis1,Fgf23,Eloa,Insig1,App,Sox3,Smad2,Vgll4,Tbx10,Fcor,Akr1d1,Ugp2,Tarsl2,Zbtb25,Dgka,Erbin,Tm7sf2,Il17f,Apbb1,Hsd17b12,Zfp740,Man1c1,Tfdp2,Taf7,Dach2,Tle6,Acer1,Zfpm1,Sall4,Mief1,Dbx2,Klf13,Mta3,…
119	GO:0080090	regulation of primary metabolic process	5725	307	252.04	0.0029	Pabpc1l,Olig1,Ptk2,Srpk3,Fech,Malat1,Dhcr7,Map1a,Obox3,Ahrr,Myrf,Mef2d,Fign,Slc4a1,Scarb2,Usf1,Tnik,Nr1h5,Eif2b1,Zfp639,Brf1,Brms1,Cir1,Zfp273,Pdk3,Yaf2,Uvrag,Vsx2,Trf,Avil,Map2k3,Nufip1,Fkbp1a,Pramel7,Cd3e,Ptpn13,Meis1,Fgf23,Fgb,Eloa,Insig1,Ankib1,App,Sox3,Smad2,Vgll4,Ptprr,Tbx10,Fcor,Bin1,Clk3,Zbtb25,Erbin,Il17f,Apbb1,Zfp740,Tfdp2,Taf7,Dach2,Tle6,Enpp2,Prr5l,Acer1,Zfpm1,Sall4,Mief1,Dbx2,Klf13,M…
120	GO:0010927	cellular component assembly involved in morphogenesis	114	16	5.02	0.0031	Csrp1,Phldb1,Ldb3,Nebl,Mtmr2,Lmod1,Myh6,Dicer1,Mpp5,Tmod2,Ugt8a,Tnnt2,Ankrd23,Abca2,Nfasc,Tppp
121	GO:0120035	regulation of plasma membrane bounded cell projection organization	798	60	35.13	0.0031	Ptk2,Scarb2,Tnik,Avil,Ptn,App,Apbb1,Sema3e,Enpp2,Rdx,Kank1,Wnt1,Metrn,Prag1,Rhog,Mapkapk5,Anapc2,Ezh2,Vldlr,Srcin1,Sema4c,Neo1,Cdc42ep1,Map4,Ift46,Dpysl2,Rnd2,Wnt3,Atp8b1,Cers2,Rbpj,Coro1c,Cdk5,Ccp110,Cdc42ep2,Sh3glb1,Sema5a,Rtn4,Inppl1,Dnm2,Cntn1,Abhd17b,Auts2,Ehd1,Fscn1,Lpar1,Sema4a,Map4k4,Abl1,Smurf1,Efnb3,Carmil1,Aatk,Rap2a,Rap1a,Sema4f,Sema4d,Kndc1,Sema6a,Mag
122	GO:0051171	regulation of nitrogen compound metabolic process	5561	299	244.82	0.0031	Pabpc1l,Olig1,Ptk2,Srpk3,Fech,Malat1,Map1a,Obox3,Ahrr,Myrf,Mef2d,Fign,Slc4a1,Usf1,Tnik,Nr1h5,Eif2b1,Zfp639,Brf1,Brms1,Cir1,Zfp273,Pdk3,Yaf2,Uvrag,Vsx2,Trf,Map2k3,Nufip1,Fkbp1a,Pramel7,Cd3e,Ptpn13,Meis1,Fgf23,Fgb,Eloa,Insig1,Ankib1,App,Sox3,Smad2,Vgll4,Ptprr,Tbx10,Fcor,Bin1,Clk3,Zbtb25,Erbin,Il17f,Apbb1,Zfp740,Tfdp2,Taf7,Dach2,Tle6,Enpp2,Prr5l,Zfpm1,Sall4,Mief1,Dbx2,Klf13,Mta3,Pknox1,Cebpe,Stat2,P…
123	GO:0032288	myelin assembly	23	7	1.01	0.0031	Mtmr2,Dicer1,Mpp5,Ugt8a,Abca2,Nfasc,Tppp
124	GO:1901576	organic substance biosynthetic process	5414	292	238.35	0.0032	Pabpc1l,Olig1,Enoph1,Polr1c,Fech,Dhcr7,Obox3,Ahrr,Myrf,Mef2d,Pip5k1b,Wipi1,Usf1,Tkt,Rpl36,Nr1h5,Eif2b1,Zfp639,Dpm1,Brf1,Brms1,Cir1,Zfp273,Pdk3,Tk1,Yaf2,Gal3st1,Afmid,Vsx2,Trf,Avil,Map2k3,Nufip1,Pramel7,Meis1,Fgf23,Eloa,Insig1,App,Sox3,Smad2,Vgll4,Tbx10,Fcor,Akr1d1,Ugp2,Tarsl2,Zbtb25,Dgka,Erbin,Tm7sf2,Il17f,Apbb1,Hsd17b12,Zfp740,Man1c1,Tfdp2,Taf7,Dach2,Tle6,Acer1,Zfpm1,Sall4,Mief1,Dbx2,Klf13,Mta3,…
125	GO:0006935	chemotaxis	612	49	26.94	0.0032	Bcar1,Ptk2,Mtus1,Wnk1,Ptn,App,Gpr35,Apbb1,Sema3e,Enpp2,Pla2g10,Defb5,Lhx3,Padi2,Epha1,Rhog,Nectin1,Unc5c,Klf7,Sema4c,Unc5b,Neo1,Dpysl4,Neurog2,Pde4b,Cmtm5,Dpysl2,Wnt3,Cdk5,Scrib,Sema5a,Gab1,Efna2,Jam3,Casr,Lpar1,Sema4a,Ccl1,Alox5,Efnb3,Ear2,Pdgfa,Slc12a2,Sema4f,Nfasc,Ephb1,Sema4d,Il23a,Sema6a
126	GO:0008299	isoprenoid biosynthetic process	31	8	1.36	0.0032	Pmvk,Idi1,Hmgcs1,Hmgcr,Fdft1,Mvk,Fdps,Mvd
127	GO:0044283	small molecule biosynthetic process	597	48	26.28	0.0034	Enoph1,Dhcr7,Insig1,Akr1d1,Tm7sf2,Acer1,Pla2g10,Sc5d,Acsm2,Pmvk,Akr1b3,Acss2,Acsl3,Hmgcs1,Adi1,Nsdhl,Nudt4,Dbh,Pdk2,Acly,Bhmt,Ippk,Pycr2,Hmgcr,Fdft1,Qdpr,Ebp,Ada,Chst14,Elovl6,Cyp51,Cnp,Gamt,Mvk,Fdps,Hsd17b7,Csad,Elovl1,Tcf7l2,Lss,Alox5,Mvd,Aspdh,Elovl7,Dhcr24,Abca2,Gsto1,Plp1
128	GO:0061387	regulation of extent of cell growth	128	17	5.64	0.0034	Sema3e,Anapc2,Sema4c,Dpysl2,Rnd2,Wnt3,Cdk5,Sema5a,Rtn4,Dnm2,Sema4a,Abl1,Aatk,Sema4f,Sema4d,Sema6a,Mag
129	GO:0031323	regulation of cellular metabolic process	5936	316	261.33	0.0035	Pabpc1l,Olig1,Btn1a1,Ptk2,Srpk3,Fech,Malat1,Map1a,Obox3,Ahrr,Myrf,Mef2d,Fign,Slc4a1,Scarb2,Usf1,Tnik,Nr1h5,Eif2b1,Zfp639,Brf1,Eps15,Brms1,Cir1,Zfp273,Pdk3,Wnk1,Yaf2,Uvrag,Vsx2,Trf,Avil,Map2k3,Nufip1,Fkbp1a,Pramel7,Cd3e,Ptpn13,Meis1,Fgf23,Fgb,Eloa,Insig1,Ankib1,App,Sox3,Smad2,Vgll4,Ptprr,Tbx10,Fcor,Bin1,Clk3,Zbtb25,Erbin,Il17f,Apbb1,Zfp740,Tfdp2,Taf7,Dach2,Tle6,Enpp2,Prr5l,Zfpm1,Sall4,Mief1,Dbx2,K…
130	GO:0007411	axon guidance	251	26	11.05	0.0036	App,Apbb1,Sema3e,Pla2g10,Lhx3,Epha1,Rhog,Nectin1,Unc5c,Klf7,Sema4c,Unc5b,Neo1,Neurog2,Dpysl2,Wnt3,Cdk5,Sema5a,Efna2,Sema4a,Efnb3,Sema4f,Nfasc,Ephb1,Sema4d,Sema6a
131	GO:0022607	cellular component assembly	2663	158	117.24	0.0036	Aaas,Ptk2,Srpk3,Fech,Wipi1,Tnik,Tbcel,Clgn,Brf1,Eps15,Tk1,Pet100,Uvrag,Ift43,Avil,Nufip1,Fkbp1a,Tjp1,Fgb,App,Ssh3,Smad2,Bin1,Pcm1,Ccdc78,Csrp1,Taf7,Fscn3,Atl3,Enpp2,Marcks,Pof1b,Nap1l4,Phldb1,Dnajb12,Ldb3,Rdx,Dact1,Arpc1a,Kank1,Eif2s3y,Wnt1,Nebl,Gorasp2,Taf11,Hip1r,Ttc39c,Epha1,Rhog,Nectin1,Tdo2,Thsd4,Cnot7,Acsl3,Ms4a1,Mtmr2,Rab7b,Kcna10,Cdh11,Kif24,Mapre1,Ccdc13,Arhgef10l,Tet1,Pdgfc,Arl2,Alad,Cd…
132	GO:0042330	taxis	617	49	27.16	0.0037	Bcar1,Ptk2,Mtus1,Wnk1,Ptn,App,Gpr35,Apbb1,Sema3e,Enpp2,Pla2g10,Defb5,Lhx3,Padi2,Epha1,Rhog,Nectin1,Unc5c,Klf7,Sema4c,Unc5b,Neo1,Dpysl4,Neurog2,Pde4b,Cmtm5,Dpysl2,Wnt3,Cdk5,Scrib,Sema5a,Gab1,Efna2,Jam3,Casr,Lpar1,Sema4a,Ccl1,Alox5,Efnb3,Ear2,Pdgfa,Slc12a2,Sema4f,Nfasc,Ephb1,Sema4d,Il23a,Sema6a
133	GO:0006793	phosphorus metabolic process	2967	173	130.62	0.0038	Ptk2,Srpk3,Fech,Pip5k1b,Slc4a1,Tkt,Pim3,Tnik,Dpm1,Pdk3,Wnk1,Tk1,Afmid,Uvrag,Trf,Map2k3,Fkbp1a,Pramel7,Cd3e,Nceh1,Ptpn13,Fgf23,Fgb,App,Ssh3,Smad2,Ptprr,Clk3,Ugp2,Dgka,Taf7,Enpp2,Prr5l,Bpgm,Stat2,Pdk1,Dmpk,Dact1,Pla2g10,Tyro3,Plch2,Pcyt1a,Ppp2r3a,Wnt1,Dbndd2,Ampd1,Xrcc6,Casp3,Bnipl,Timp2,Tkfc,Irak3,Acsm2,Prag1,Pmvk,Epha1,Cept1,Shc1,Il12rb1,Itpk1,Tdo2,Cnot7,Acss2,Acsl3,Idi1,Mtmr2,Hmgcs1,Mapkapk5,Ezh…
134	GO:0030155	regulation of cell adhesion	723	55	31.83	0.0042	Btn1a1,Bcar1,Ptk2,P4hb,Slc4a1,Wnk1,Cd3e,Tjp1,Fgb,Ptn,Gm5150,Hsd17b12,Sema3e,Enpp2,Tnfrsf21,Rdx,Kank1,Egflam,Wnt1,Casp3,Epha1,Il12rb1,Itgal,Srcin1,Ndfip1,Erbb3,Prkcz,Frmd5,Rbpj,Coro1c,Scrib,Sema5a,Dnm2,Ada,Dusp10,Zbtb1,Ptpn11,Jam3,Slk,Gsn,Map4k4,Coro2b,Abl1,Alox5,Efnb3,Carmil1,Onecut2,Peli1,Ninj1,Ddr1,Sema4d,Il23a,Smad7,Sema6a,Mbp
135	GO:0034446	substrate adhesion-dependent cell spreading	106	15	4.67	0.0043	Bcar1,Ptk2,P4hb,Itgb7,Enpp2,Kank1,Tyro3,Epha1,Srcin1,Coro1c,Parvb,Dnm2,Abl1,Carmil1,Tmeff2
136	GO:0048640	negative regulation of developmental growth	131	17	5.77	0.0043	Ptk2,Meis1,Vgll4,Sema3e,Sema4c,Wnt3,Cdk5,Sema5a,Rtn4,Dusp10,Sema4a,Tcf7l2,Aatk,Sema4f,Sema4d,Sema6a,Mag
137	GO:0022604	regulation of cell morphogenesis	538	44	23.69	0.0043	Bcar1,Ptk2,P4hb,Tnik,Ptn,Sema3e,Enpp2,Rdx,Kank1,Metrn,Prag1,Rhog,Anapc2,Srcin1,Sema4c,Syne3,Ermn,Cdc42ep1,Dpysl2,Rnd2,Wnt3,Coro1c,Cdk5,Parvb,Cdc42ep2,Sh3glb1,Sema5a,Rtn4,Dnm2,Fmnl2,Lpar1,Sema4a,Abl1,Smurf1,Efnb3,Carmil1,Aatk,Rap2a,Gas7,Sema4f,Sema4d,Kndc1,Sema6a,Mag
138	GO:0032956	regulation of actin cytoskeleton organization	361	33	15.89	0.0043	Avil,Tjp1,Ssh3,Bin1,Sema3e,Rdx,Arpc1a,Kank1,Hip1r,Epha1,Rhog,Arhgef10l,Cdc42ep1,Lmod1,Sorbs3,Rnd2,Cdc42ep2,Sema5a,Rictor,Jam3,Fscn1,Arhgef10,Gsn,Lpar1,Coro2b,Abl1,Tmod2,Jmy,Carmil1,Arpc1b,Ankrd23,Add1,Tmeff2
139	GO:1990138	neuron projection extension	198	22	8.72	0.0043	Sema3e,Anapc2,Sema4c,Dpysl2,Prkcz,Nrn1l,Wnt3,Cdk5,Sh3glb1,Sema5a,Rtn4,Dnm2,Auts2,Sema4a,Abl1,Smurf1,Aatk,Sema4f,Ddr1,Sema4d,Sema6a,Mag
140	GO:0008361	regulation of cell size	213	23	9.38	0.0046	Tmem123,Sema3e,Rdx,Anapc2,Sema4c,C1qtnf9,Dpysl2,Rnd2,Wnt3,Cdk5,Sema5a,Rtn4,Dnm2,Slc12a3,Sema4a,Abl1,Aatk,Slc12a2,Sema4f,Add1,Sema4d,Sema6a,Mag
141	GO:0048841	regulation of axon extension involved in axon guidance	33	8	1.45	0.0046	Sema3e,Sema4c,Wnt3,Sema5a,Sema4a,Sema4f,Sema4d,Sema6a
142	GO:1902745	positive regulation of lamellipodium organization	33	8	1.45	0.0046	Avil,Enpp2,Wnt1,Coro1c,Dnm2,Auts2,Fscn1,Carmil1
143	GO:0051493	regulation of cytoskeleton organization	557	45	24.52	0.0046	Map1a,Avil,Tjp1,Ssh3,Bin1,Sema3e,Phldb1,Rdx,Arpc1a,Kank1,Hip1r,Epha1,Rhog,Bicd2,Mapre1,Arhgef10l,Arl2,Cdc42ep1,Lmod1,Sorbs3,Rnd2,Ccp110,Cdc42ep2,Sema5a,Map6d1,Rictor,Jam3,Trim36,Fscn1,Arhgef10,Gsn,Xrcc3,Lpar1,Tubb4a,Coro2b,Abl1,Tmod2,Jmy,Mapre2,Carmil1,Arpc1b,Ankrd23,Add1,Tppp,Tmeff2
144	GO:0050790	regulation of catalytic activity	1876	117	82.59	0.0048	Ptk2,Orai1,Slc4a1,Scarb2,Tnik,Arhgap29,Pdk3,Wnk1,Uvrag,Trf,Map2k3,Fkbp1a,Fgf23,App,Bin1,Taf7,Arap2,Pdk1,Rdx,Casp8,Tyro3,Dbndd2,Xrcc6,Casp3,Timp2,Cap1,Irak3,Hip1r,Aph1a,Epha1,Shc1,Rhog,Mapkapk5,Ezh2,Vldlr,Srcin1,Nod1,Dcun1d4,Erbb3,Irs1,Pdgfc,Spatc1l,Arl2,Pdk2,Dusp7,Nrd1,Ppp6r1,Tbc1d5,Myh6,C1qtnf9,Angptl8,Prkcz,Wrap53,Tbc1d10b,Acsl1,Rffl,Hmgcr,Coro1c,Tmbim1,Cdk5,Scrib,Tbc1d22b,Birc2,Sh3glb1,Dock10,…
145	GO:0010810	regulation of cell-substrate adhesion	214	23	9.42	0.0048	Bcar1,Ptk2,P4hb,Cd3e,Ptn,Hsd17b12,Sema3e,Enpp2,Kank1,Egflam,Wnt1,Epha1,Prkcz,Coro1c,Dnm2,Slk,Map4k4,Coro2b,Abl1,Carmil1,Onecut2,Ninj1,Ddr1
146	GO:0006796	phosphate-containing compound metabolic process	2946	171	129.7	0.0049	Ptk2,Srpk3,Fech,Pip5k1b,Slc4a1,Tkt,Pim3,Tnik,Dpm1,Pdk3,Wnk1,Tk1,Afmid,Uvrag,Trf,Map2k3,Fkbp1a,Pramel7,Cd3e,Nceh1,Ptpn13,Fgf23,Fgb,App,Ssh3,Smad2,Ptprr,Clk3,Ugp2,Dgka,Taf7,Enpp2,Prr5l,Bpgm,Stat2,Pdk1,Dmpk,Dact1,Pla2g10,Tyro3,Plch2,Pcyt1a,Ppp2r3a,Wnt1,Dbndd2,Ampd1,Xrcc6,Casp3,Timp2,Tkfc,Irak3,Acsm2,Prag1,Pmvk,Epha1,Cept1,Shc1,Il12rb1,Itpk1,Tdo2,Cnot7,Acss2,Acsl3,Idi1,Mtmr2,Hmgcs1,Mapkapk5,Ezh2,Vldl…
147	GO:0110053	regulation of actin filament organization	273	27	12.02	0.0051	Avil,Tjp1,Ssh3,Bin1,Rdx,Arpc1a,Kank1,Hip1r,Epha1,Arhgef10l,Cdc42ep1,Lmod1,Sorbs3,Cdc42ep2,Sema5a,Rictor,Arhgef10,Gsn,Lpar1,Coro2b,Abl1,Tmod2,Jmy,Carmil1,Arpc1b,Add1,Tmeff2
148	GO:0008154	actin polymerization or depolymerization	215	23	9.47	0.0051	Avil,Ssh3,Bin1,Rdx,Arpc1a,Kank1,Cap1,Hip1r,Spatc1l,Cdc42ep1,Lmod1,Mical3,Diaph3,Cdc42ep2,Sema5a,Rictor,Gsn,Tmod2,Jmy,Carmil1,Arpc1b,Gas7,Add1
149	GO:0051246	regulation of protein metabolic process	2730	160	120.19	0.0053	Ptk2,Fech,Map1a,Ahrr,Tnik,Eif2b1,Brms1,Uvrag,Trf,Map2k3,Fkbp1a,Pramel7,Cd3e,Ptpn13,Fgf23,Fgb,Ankib1,App,Vgll4,Ptprr,Bin1,Il17f,Apbb1,Taf7,Enpp2,Prr5l,Mief1,Stat2,Rdx,Dact1,Casp8,Pla2g10,Trip12,Eif2s3y,Pus7,Ppp2r3a,Wnt1,Fbxl5,Dbndd2,Xrcc6,Casp3,Timp2,Desi1,Irak3,Hip1r,Epha1,Shc1,Larp6,Cnot7,Mapkapk5,Ezh2,Eif4e,Vldlr,Srcin1,Nod1,Dcun1d4,Ndfip1,Erbb3,Sema4c,Timm17a,Tet1,Pdgfc,Spatc1l,Alad,Paip2b,Aco…
150	GO:0044255	cellular lipid metabolic process	981	69	43.19	0.0054	Pip5k1b,Dpm1,Pdk3,Gal3st1,Avil,Nceh1,Insig1,App,Dgka,Enpp2,Acer1,Pdk1,Pla2g10,Rdh1,Plch2,Mogat1,Pcyt1a,Acsm2,Pmvk,Cept1,Sccpdh,Akr1b3,Acss2,Acsl3,Idi1,Mtmr2,Hmgcs1,Irs1,Etnk2,Pdk2,Acly,Piga,Akr1c20,C1qtnf9,Angptl8,Akr1c21,Sirt2,Cers2,Acsl1,Hmgcr,Fdft1,Abo,Sh3glb1,Sftpb,Tmem86b,Inppl1,Ehhadh,Cyb5a,Elovl6,Ptpn11,Mvk,Ldlr,Fdps,Wdr91,Acat2,Idh1,Elovl1,Tcf7l2,Ugt8a,Alox5,Mvd,Elovl7,Pik3r3,Map7,Pdgfa,P…
151	GO:2000026	regulation of multicellular organismal development	2254	136	99.23	0.0054	Ptk2,Cnmd,Myrf,Scarb2,Tnik,Wnk1,Vsx2,Trf,Avil,Cd3e,Meis1,Tjp1,Fgf23,Ptn,App,Smad2,Vgll4,Bin1,Pcm1,Il17f,Apbb1,Sema3e,Slc46a2,Tle6,Enpp2,Rflna,Zfpm1,Tnfrsf21,Klf13,Dkk4,Phldb1,Dact1,Casp8,Kank1,Trip12,Pus7,Ppp2r3a,Wnt1,Metrn,Xrcc6,Timp2,Irak3,Prag1,Epha1,Shc1,Rassf10,Nectin1,Hook3,Mtmr2,Rab7b,Mapkapk5,Anapc2,Ezh2,Klf7,Eif4e,Vldlr,Srcin1,Nkx2-2os,Ndfip1,Erbb3,Sema4c,Angpt4,Neo1,Neurog2,Grhl1,Hhip,M…
152	GO:0014003	oligodendrocyte development	43	9	1.89	0.0054	Olig1,Myrf,Eif2b1,Nkx6-2,Tcf7l2,Abca2,Plp1,Tppp,Mag
153	GO:0010648	negative regulation of cell communication	1350	89	59.43	0.0054	Btn1a1,Cnmd,Pim3,Map2k3,Cd3e,Fgf23,Fgb,Insig1,App,Vgll4,Ptprr,Gpr35,Erbin,Tle6,Prr5l,Dkk4,Ddias,Dact1,Casp8,Kank1,Tyro3,Homer3,Ppp2r3a,Wnt1,Kif26a,Tle1,Pdia6,Padi2,Timp2,Tkfc,Irak3,Cnot7,Mtmr2,Rab7b,Mapkapk5,Ezh2,Ndufaf2,Klf7,Erbb3,Irs1,Unc5b,Dcst1,Dusp7,Aplp1,Dlk2,Hhip,Pde4b,Prkcz,Adgrg3,Rffl,Hmgcr,Prickle1,Tmbim1,Sh3glb1,Pcbp4,Parl,Inppl1,Ncor2,Dnm2,Ada,Rgs16,Dusp10,Tmprss6,Lzts2,G2e3,Phlda3,Ma…
154	GO:0065008	regulation of biological quality	4104	227	180.68	0.0056	Atp8b3,Adamts13,Ptk2,P4hb,Fech,Malat1,Dhcr7,Map1a,Slc1a7,Slc4a1,Usf1,Pim3,Flvcr1,Tnik,Nr1h5,Ush1g,Brf1,Eps15,Smtnl2,Chrne,Pdk3,Wnk1,Insc,Cnga1,Uvrag,Trf,Avil,Fkbp1a,Tmem123,Tjp1,Fgf23,Fgb,Insig1,Ptn,App,Ssh3,Smad2,Fcor,Akr1d1,Bin1,Gpr35,Erbin,Apbb1,Sema3e,Slc46a2,Asgr2,Acer1,Zfpm1,Klf13,Pknox1,Ddias,Bpgm,Pdk1,Rdx,Dmpk,Zfp516,Dact1,Arpc1a,Enpp4,Pla2g10,Kank1,Tyro3,Eif2s3y,Rnpep,Fbxl5,Xrcc6,Casp3,P…
155	GO:0044272	sulfur compound biosynthetic process	86	13	3.79	0.0057	Enoph1,Pdk3,Pdk1,Slc10a7,Acss2,Adi1,Pdk2,Acly,Bhmt,Acsl1,Gss,Chst14,Csad
156	GO:0032102	negative regulation of response to external stimulus	384	34	16.91	0.0057	Sharpin,Fgb,Sema3e,Tnfaip6,Pla2g10,Tyro3,Padi2,Tkfc,Irak3,Cnot7,Ndfip1,Sema4c,Dcst1,Neo1,Wnt3,Gp1ba,Sirt2,Cers2,Hmgcr,Sema5a,Rtn4,Ada,Dusp10,Mvk,Ldlr,Sema4a,Abr,Alox5,Pdgfa,Bace1,Slc12a2,Sema4f,Sema4d,Sema6a
157	GO:0090066	regulation of anatomical structure size	581	46	25.58	0.0057	Ptk2,Smtnl2,Avil,Tmem123,Fgb,Ssh3,Bin1,Sema3e,Rdx,Arpc1a,Kank1,Hip1r,Shc1,Anapc2,Sema4c,Dbh,Cdc42ep1,Lmod1,C1qtnf9,Dpysl2,Rnd2,Wnt3,Hmgcr,Cdk5,Cdc42ep2,Sema5a,Rtn4,Dnm2,Rictor,Slc12a3,Casr,Gsn,Sema4a,Abl1,Tmod2,Alox5,Jmy,Carmil1,Aatk,Arpc1b,Slc12a2,Sema4f,Add1,Sema4d,Sema6a,Mag
158	GO:0023057	negative regulation of signaling	1353	89	59.56	0.0057	Btn1a1,Cnmd,Pim3,Map2k3,Cd3e,Fgf23,Fgb,Insig1,App,Vgll4,Ptprr,Gpr35,Erbin,Tle6,Prr5l,Dkk4,Ddias,Dact1,Casp8,Kank1,Tyro3,Homer3,Ppp2r3a,Wnt1,Kif26a,Tle1,Pdia6,Padi2,Timp2,Tkfc,Irak3,Cnot7,Mtmr2,Rab7b,Mapkapk5,Ezh2,Ndufaf2,Klf7,Erbb3,Irs1,Unc5b,Dcst1,Dusp7,Aplp1,Dlk2,Hhip,Pde4b,Prkcz,Adgrg3,Rffl,Hmgcr,Prickle1,Tmbim1,Sh3glb1,Pcbp4,Parl,Inppl1,Ncor2,Dnm2,Ada,Rgs16,Dusp10,Tmprss6,Lzts2,G2e3,Phlda3,Ma…
159	GO:0019538	protein metabolic process	5242	281	230.78	0.0057	Adamts13,Ptk2,P4hb,Srpk3,Fech,Map1a,Ahrr,Uvssa,Myrf,Wipi1,Man1a2,Fbl,Pim3,Rpl36,Tnik,Eif2b1,Dpm1,Brms1,Pdk3,Wnk1,Sgsh,Sharpin,Uvrag,Trf,Map2k3,Fkbp1a,Pramel7,Cd3e,Nceh1,Ptpn13,Fgf23,Fgb,Ankib1,App,Smad2,Vgll4,Ptprr,Fcor,Bin1,Clk3,Tarsl2,Try10,Clca4a,Il17f,Apbb1,Man1c1,Asgr2,Taf7,Enpp2,Plod1,Prr5l,Ctso,Mief1,Ovch2,Mta3,Cebpe,Stat2,Pdk1,Dnajb12,Rdx,Dmpk,Usp38,Morf4l1,Dact1,P3h4,Casp8,Zdhhc11,Arid4b…
160	GO:1901360	organic cyclic compound metabolic process	5530	294	243.45	0.0064	Pabpc1l,Gc,Slc17a3,Olig1,Polr1c,Srpk3,Fech,Mettl6,Rpusd2,Malat1,Dhcr7,Obox3,Ahrr,Uvssa,Myrf,Mef2d,Fign,Slc4a1,Usf1,Fbl,Nr1h5,Zfp639,Dpm1,Brf1,Brms1,Cir1,Zfp273,Pdk3,Utp11,Tk1,Yaf2,Afmid,Uvrag,Vsx2,Trf,Map2k3,Nufip1,Pramel7,Rexo2,Meis1,Fgf23,Eloa,U2af1,Insig1,App,Sox3,Smad2,Vgll4,Tbx10,Fcor,Akr1d1,Clk3,Fabp6,Ugp2,Tarsl2,Zbtb25,Erbin,Tm7sf2,Il17f,Apbb1,Hsd17b12,Zfp740,Rpp30,Tfdp2,Taf7,Dach2,Tle6,Pr…
161	GO:0051241	negative regulation of multicellular organismal process	1361	89	59.92	0.0068	Btn1a1,Ptk2,Cnmd,Wnk1,Meis1,Fgf23,Fgb,Ptn,App,Vgll4,Ptprr,Bin1,Gpr35,Pcm1,Erbin,Il17f,Apbb1,Sema3e,Rflna,Zfpm1,Tnfrsf21,Klf13,Dkk4,Pla2g10,Kank1,Homer3,Rel,Irak3,Prag1,Trpv3,Shc1,Hook3,Mtmr2,Klf7,Eif4e,Ndfip1,Ptger1,Sema4c,Angpt4,Neo1,Nrd1,Hhip,Pde4b,Dicer1,Wnt3,Gp1ba,Sirt2,Cers2,Rbpj,Hmgcr,Prickle1,Coro1c,Cdk5,Nkx6-2,Sema5a,Rtn4,Tcta,Inppl1,Ada,Dusp10,Cyp51,Ptpn11,Ldlr,Trpv1,Lpar1,Sema4a,Otud7b,…
162	GO:0019220	regulation of phosphate metabolic process	1742	109	76.69	0.0068	Ptk2,Fech,Slc4a1,Tnik,Pdk3,Wnk1,Uvrag,Trf,Map2k3,Fkbp1a,Pramel7,Cd3e,Ptpn13,Fgf23,Fgb,App,Ptprr,Taf7,Enpp2,Prr5l,Stat2,Pdk1,Dact1,Tyro3,Wnt1,Dbndd2,Xrcc6,Casp3,Timp2,Irak3,Epha1,Shc1,Cnot7,Acsl3,Mtmr2,Ezh2,Vldlr,Srcin1,Nod1,Erbb3,Sema4c,Irs1,Bard1,Pdgfc,Spatc1l,Pdk2,Angpt4,Dusp7,Ppp6r1,C1qtnf9,Dicer1,Rell1,Ppp1r16b,Sorbs3,Prkcz,Entpd5,Sirt2,Acsl1,Hmgcr,Coro1c,Cdk5,Hrh4,Sh3glb1,Gab1,Inppl1,Dusp10,…
163	GO:0051174	regulation of phosphorus metabolic process	1743	109	76.73	0.0068	Ptk2,Fech,Slc4a1,Tnik,Pdk3,Wnk1,Uvrag,Trf,Map2k3,Fkbp1a,Pramel7,Cd3e,Ptpn13,Fgf23,Fgb,App,Ptprr,Taf7,Enpp2,Prr5l,Stat2,Pdk1,Dact1,Tyro3,Wnt1,Dbndd2,Xrcc6,Casp3,Timp2,Irak3,Epha1,Shc1,Cnot7,Acsl3,Mtmr2,Ezh2,Vldlr,Srcin1,Nod1,Erbb3,Sema4c,Irs1,Bard1,Pdgfc,Spatc1l,Pdk2,Angpt4,Dusp7,Ppp6r1,C1qtnf9,Dicer1,Rell1,Ppp1r16b,Sorbs3,Prkcz,Entpd5,Sirt2,Acsl1,Hmgcr,Coro1c,Cdk5,Hrh4,Sh3glb1,Gab1,Inppl1,Dusp10,…
164	GO:0048675	axon extension	138	17	6.08	0.0068	Sema3e,Anapc2,Sema4c,Dpysl2,Wnt3,Cdk5,Sema5a,Rtn4,Dnm2,Auts2,Sema4a,Abl1,Aatk,Sema4f,Sema4d,Sema6a,Mag
165	GO:1902743	regulation of lamellipodium organization	45	9	1.98	0.0073	Avil,Enpp2,Kank1,Wnt1,Coro1c,Dnm2,Auts2,Fscn1,Carmil1
166	GO:0043547	positive regulation of GTPase activity	222	23	9.77	0.0073	Arhgap29,Bin1,Arap2,Epha1,Rhog,Ezh2,Tbc1d5,Tbc1d10b,Coro1c,Scrib,Tbc1d22b,Dock10,Usp6nl,Rgs16,Pkp4,Snx18,Arhgef10,Map4k4,Abr,Ccl1,Mapre2,Rap1a,Sema4d
167	GO:0032268	regulation of cellular protein metabolic process	2575	151	113.36	0.0078	Ptk2,Fech,Map1a,Ahrr,Tnik,Eif2b1,Brms1,Uvrag,Trf,Map2k3,Fkbp1a,Pramel7,Cd3e,Ptpn13,Fgf23,Fgb,Ankib1,App,Vgll4,Ptprr,Bin1,Taf7,Enpp2,Prr5l,Mief1,Stat2,Rdx,Dact1,Casp8,Pla2g10,Trip12,Eif2s3y,Pus7,Wnt1,Fbxl5,Dbndd2,Xrcc6,Casp3,Timp2,Desi1,Irak3,Hip1r,Epha1,Shc1,Larp6,Cnot7,Mapkapk5,Ezh2,Eif4e,Vldlr,Srcin1,Nod1,Dcun1d4,Ndfip1,Erbb3,Sema4c,Timm17a,Tet1,Pdgfc,Spatc1l,Alad,Paip2b,Aco1,Angpt4,Plat,Dusp7,…
168	GO:0048588	developmental cell growth	267	26	11.75	0.0078	App,Sema3e,Anapc2,Sema4c,Dpysl2,Prkcz,Rnd2,Nrn1l,Wnt3,Cdk5,Sh3glb1,Sema5a,Rtn4,Dnm2,Fdps,Auts2,Sema4a,Abl1,Smurf1,Aatk,Sema4f,Ddr1,Sema4d,Smad7,Sema6a,Mag
169	GO:0048638	regulation of developmental growth	409	35	18.01	0.0082	Ptk2,Flvcr1,Meis1,App,Vgll4,Sema3e,Foxs1,Ppp2r3a,Anapc2,Sema4c,Myh6,Dpysl2,Rnd2,Wnt3,Rbpj,Cdk5,Myod1,Sh3glb1,Sema5a,Rtn4,Dnm2,Dusp10,Gamt,Fdps,Sema4a,Tcf7l2,Fgfr2,Abl1,Smurf1,Aatk,Sema4f,Sema4d,Smad7,Sema6a,Mag
170	GO:0048583	regulation of response to stimulus	3972	219	174.86	0.0082	Btn1a1,Bcar1,Ptk2,P4hb,Cnmd,Fech,Fign,Pim3,Mtus1,Tnik,Eif2b1,Wnk1,Sharpin,Ralgps1,Trf,Map2k3,Fkbp1a,Pramel7,Cd3e,Ptpn13,Fgf23,Fgb,Insig1,Ptn,Pigr,App,Smad2,Vgll4,Pate1,Ptprr,Gpr35,Erbin,Il17f,Apbb1,Sema3e,Slc46a2,Tle6,Prr5l,Mal,Tnfaip6,Tnfrsf21,Dkk4,Ddias,H2-M5,Dmpk,Dact1,Casp8,Enpp4,Zdhhc11,Pla2g10,Kank1,Trip12,Tyro3,Homer3,Ppp2r3a,Wnt1,Kif26a,Iglc1,Tle1,Xrcc6,Pdia6,Padi2,Timp2,Tkfc,Irak3,Gpr62,…
171	GO:0032970	regulation of actin filament-based process	410	35	18.05	0.0086	Avil,Tjp1,Ssh3,Bin1,Sema3e,Rdx,Arpc1a,Kank1,Hip1r,Epha1,Rhog,Arhgef10l,Cdc42ep1,Lmod1,Pde4b,Sorbs3,Rnd2,Cdc42ep2,Sema5a,Rictor,Jam3,Fscn1,Arhgef10,Gsn,Lpar1,Coro2b,Abl1,Tmod2,Jmy,Carmil1,Arpc1b,Tnnt2,Ankrd23,Add1,Tmeff2
172	GO:0044093	positive regulation of molecular function	1486	95	65.42	0.0086	Ptk2,Orai1,Tnik,Eif2b1,Arhgap29,Wnk1,Trf,Map2k3,Fkbp1a,Fgf23,App,Bin1,Arap2,Dact1,Casp8,Tyro3,Wnt1,Xrcc6,Timp2,Irak3,Hip1r,Aph1a,Epha1,Shc1,Larp6,Rhog,Rab7b,Mapkapk5,Ezh2,Vldlr,Srcin1,Nod1,Dcun1d4,Erbb3,Mapre1,Irs1,Pdgfc,Spatc1l,Neurog2,Tbc1d5,C1qtnf9,Adgrf1,Prkcz,Wrap53,Tbc1d10b,Sirt2,Acsl1,Coro1c,Cdk5,Scrib,Tbc1d22b,Sh3glb1,Dock10,Usp6nl,Gab1,Dnm2,Rgs16,Atpsckmt,Pkp4,Fnta,Ptpn11,Casr,Snx18,St18…
173	GO:0090407	organophosphate biosynthetic process	427	36	18.8	0.0086	Pip5k1b,Tkt,Dpm1,Pdk3,Afmid,App,Dgka,Pdk1,Pcyt1a,Ampd1,Pmvk,Cept1,Acss2,Acsl3,Idi1,Hmgcs1,Ckmt2,Etnk2,Pdk2,Acly,Piga,Ippk,Acsl1,Sh3glb1,Inppl1,Ada,Atpsckmt,Mvk,Fdps,Idh1,Mvd,Aspdh,Pdgfa,Pcyt2,Abca2,Ctps
174	GO:0048846	axon extension involved in axon guidance	37	8	1.63	0.009	Sema3e,Sema4c,Wnt3,Sema5a,Sema4a,Sema4f,Sema4d,Sema6a
175	GO:1902284	neuron projection extension involved in neuron projection guidance	37	8	1.63	0.009	Sema3e,Sema4c,Wnt3,Sema5a,Sema4a,Sema4f,Sema4d,Sema6a
176	GO:2000145	regulation of cell motility	986	68	43.41	0.009	Bcar1,Ptk2,Mtus1,Wnk1,Trf,Map2k3,Mpzl1,Tjp1,Fgf23,Ptn,App,Ptprr,Sema3e,Enpp2,Prr5l,Tnfaip6,Rdx,Kank1,Ppp2r3a,Padi2,Prag1,Epha1,Rhog,Unc5c,Srcin1,Sema4c,Irs1,Pdgfc,Angpt4,Neo1,Mgat3,Adgrg3,Frmd5,Cers2,Rbpj,Rffl,Coro1c,Cdk5,Spata13,Sema5a,Rtn4,Itga2b,Dock10,Gab1,Ada,Dusp10,Mcam,Jam3,Slk,Lpar1,Sema4a,Map4k4,Clic4,Abl1,Abr,Ccl1,Mapre2,Carmil1,Onecut2,Rap2a,Pdgfa,Sema4f,Plp1,Sema4d,Il23a,Tmeff2,Sema6a…
177	GO:0043085	positive regulation of catalytic activity	1097	74	48.29	0.0094	Ptk2,Orai1,Tnik,Arhgap29,Trf,Map2k3,Fgf23,App,Bin1,Arap2,Casp8,Tyro3,Xrcc6,Timp2,Hip1r,Aph1a,Epha1,Shc1,Rhog,Mapkapk5,Ezh2,Vldlr,Srcin1,Nod1,Dcun1d4,Erbb3,Irs1,Pdgfc,Spatc1l,Tbc1d5,C1qtnf9,Prkcz,Wrap53,Tbc1d10b,Acsl1,Coro1c,Cdk5,Scrib,Tbc1d22b,Sh3glb1,Dock10,Usp6nl,Gab1,Rgs16,Atpsckmt,Pkp4,Fnta,Ptpn11,Casr,Snx18,St18,Arhgef10,Gsn,Lpar1,Map4k4,Prok1,Ccnyl1,Fgfr2,Abl1,Abr,Ccl1,Alox5,Mapre2,Arf4,Par…
178	GO:0048646	anatomical structure formation involved in morphogenesis	1190	79	52.39	0.0094	Ptk2,Cnmd,Thbs3,Fkbp1a,Pramel7,Meis1,Tjp1,Ptn,Smad2,Il17f,Sema3e,Csrp1,Enpp2,Zfpm1,Sall4,Dkk4,Pknox1,Phldb1,Ldb3,Casp8,Ppp2r3a,Wnt1,Nebl,Epha1,Shc1,Nectin1,Angptl2,Mtmr2,Sema4c,Unc5b,Tet1,Angpt4,Neo1,Lmod1,Hhip,Myh6,Scx,Dicer1,Ppp1r16b,Wnt3,Atp8b1,Rbpj,Prickle1,Cdk5,Scrib,Myod1,Sema5a,Rtn4,Tcta,Mpp5,Gab1,Ada,Mcam,Ptpn11,Jam3,Ehd1,Prom1,Sema4a,Clic4,Prok1,Fgfr2,Abl1,Tmod2,Ugt8a,Alox5,Pik3r3,Pdgfa,…
179	GO:0043087	regulation of GTPase activity	303	28	13.34	0.0098	Arhgap29,Wnk1,Bin1,Arap2,Rdx,Epha1,Rhog,Ezh2,Arl2,Tbc1d5,Tbc1d10b,Coro1c,Scrib,Tbc1d22b,Dock10,Usp6nl,Rgs16,Rictor,Pkp4,Snx18,Arhgef10,Map4k4,Sbf1,Abr,Ccl1,Mapre2,Rap1a,Sema4d
180	GO:0031325	positive regulation of cellular metabolic process	3305	186	145.5	0.0098	Pabpc1l,Ptk2,Ahrr,Myrf,Mef2d,Usf1,Tnik,Nr1h5,Zfp639,Brf1,Eps15,Brms1,Yaf2,Vsx2,Trf,Map2k3,Nufip1,Fkbp1a,Cd3e,Meis1,Fgf23,Fgb,Insig1,Ankib1,App,Sox3,Smad2,Vgll4,Tbx10,Il17f,Apbb1,Tfdp2,Taf7,Enpp2,Prr5l,Zfpm1,Sall4,Mief1,Klf13,Pknox1,Cebpe,Stat2,Rdx,Zfp516,Dact1,Casp8,Arid4b,Pla2g10,Zfp296,Tyro3,Eif2s3y,Lhx3,Wnt1,Fbxl5,Xrcc6,Casp3,Padi2,Rel,Timp2,Pafah1b2,Hip1r,Epha1,Shc1,Larp6,Rhog,Cnot7,Supt5,Acs…
181	GO:0030334	regulation of cell migration	936	65	41.21	0.0102	Bcar1,Ptk2,Mtus1,Wnk1,Map2k3,Mpzl1,Tjp1,Fgf23,Ptn,App,Ptprr,Sema3e,Enpp2,Prr5l,Tnfaip6,Rdx,Kank1,Padi2,Epha1,Rhog,Unc5c,Srcin1,Sema4c,Irs1,Pdgfc,Angpt4,Neo1,Mgat3,Adgrg3,Frmd5,Cers2,Rbpj,Rffl,Coro1c,Cdk5,Spata13,Sema5a,Rtn4,Itga2b,Dock10,Gab1,Ada,Dusp10,Mcam,Jam3,Slk,Lpar1,Sema4a,Map4k4,Clic4,Abl1,Abr,Ccl1,Mapre2,Carmil1,Onecut2,Rap2a,Pdgfa,Sema4f,Plp1,Sema4d,Il23a,Tmeff2,Sema6a,Rras2
182	GO:0010769	regulation of cell morphogenesis involved in differentiation	351	31	15.45	0.0102	Bcar1,Ptk2,P4hb,Tnik,Sema3e,Enpp2,Kank1,Metrn,Anapc2,Srcin1,Sema4c,Dpysl2,Rnd2,Wnt3,Coro1c,Cdk5,Sh3glb1,Sema5a,Rtn4,Dnm2,Sema4a,Abl1,Efnb3,Carmil1,Aatk,Rap2a,Sema4f,Sema4d,Kndc1,Sema6a,Mag
183	GO:1902905	positive regulation of supramolecular fiber organization	200	21	8.8	0.0106	App,Bin1,Arpc1a,Hip1r,Epha1,Mapre1,Arhgef10l,Arl2,Cdc42ep1,Lmod1,Sorbs3,Cdc42ep2,Sema5a,Rictor,Arhgef10,Gsn,Lpar1,Abl1,Jmy,Carmil1,Arpc1b
184	GO:0006464	cellular protein modification process	3538	197	155.76	0.0106	Ptk2,P4hb,Srpk3,Fech,Ahrr,Uvssa,Wipi1,Fbl,Pim3,Tnik,Dpm1,Brms1,Pdk3,Wnk1,Sharpin,Uvrag,Trf,Map2k3,Fkbp1a,Pramel7,Cd3e,Nceh1,Ptpn13,Fgf23,Fgb,Ankib1,App,Smad2,Ptprr,Fcor,Clk3,Apbb1,Taf7,Enpp2,Plod1,Prr5l,Mta3,Stat2,Pdk1,Dmpk,Usp38,Morf4l1,Dact1,P3h4,Zdhhc11,Arid4b,Trip12,Tyro3,Egflam,Ppp2r3a,Wnt1,Fbxl5,Tada1,Dbndd2,Xrcc6,Casp3,Padi2,Timp2,Desi1,Irak3,Prag1,Epha1,Shc1,Il12rb1,Cnot7,Gan,Mapkapk5,Ana…
185	GO:0036211	protein modification process	3538	197	155.76	0.0106	Ptk2,P4hb,Srpk3,Fech,Ahrr,Uvssa,Wipi1,Fbl,Pim3,Tnik,Dpm1,Brms1,Pdk3,Wnk1,Sharpin,Uvrag,Trf,Map2k3,Fkbp1a,Pramel7,Cd3e,Nceh1,Ptpn13,Fgf23,Fgb,Ankib1,App,Smad2,Ptprr,Fcor,Clk3,Apbb1,Taf7,Enpp2,Plod1,Prr5l,Mta3,Stat2,Pdk1,Dmpk,Usp38,Morf4l1,Dact1,P3h4,Zdhhc11,Arid4b,Trip12,Tyro3,Egflam,Ppp2r3a,Wnt1,Fbxl5,Tada1,Dbndd2,Xrcc6,Casp3,Padi2,Timp2,Desi1,Irak3,Prag1,Epha1,Shc1,Il12rb1,Cnot7,Gan,Mapkapk5,Ana…
186	GO:0009968	negative regulation of signal transduction	1200	79	52.83	0.0114	Cnmd,Map2k3,Cd3e,Fgb,Insig1,App,Vgll4,Ptprr,Erbin,Tle6,Prr5l,Dkk4,Ddias,Dact1,Casp8,Kank1,Tyro3,Homer3,Ppp2r3a,Wnt1,Kif26a,Tle1,Pdia6,Padi2,Timp2,Tkfc,Irak3,Cnot7,Mtmr2,Rab7b,Mapkapk5,Ezh2,Erbb3,Irs1,Unc5b,Dcst1,Dusp7,Aplp1,Dlk2,Hhip,Pde4b,Prkcz,Adgrg3,Rffl,Hmgcr,Prickle1,Tmbim1,Sh3glb1,Pcbp4,Parl,Inppl1,Ncor2,Dnm2,Ada,Rgs16,Dusp10,Tmprss6,Lzts2,G2e3,Phlda3,Mapk8ip1,Wfikkn1,Dusp16,Trim59,Lpar1,Ot…
187	GO:0040012	regulation of locomotion	1033	70	45.48	0.0114	Bcar1,Ptk2,Mtus1,Wnk1,Trf,Map2k3,Mpzl1,Tjp1,Fgf23,Ptn,App,Ptprr,Sema3e,Enpp2,Prr5l,Tnfaip6,Rdx,Kank1,Ppp2r3a,Padi2,Prag1,Epha1,Rhog,Unc5c,Srcin1,Sema4c,Irs1,Pdgfc,Angpt4,Neo1,Mgat3,Adgrg3,Wnt3,Frmd5,Cers2,Rbpj,Rffl,Coro1c,Cdk5,Spata13,Sema5a,Rtn4,Itga2b,Dock10,Gab1,Ada,Dusp10,Mcam,Jam3,Slk,Casr,Lpar1,Sema4a,Map4k4,Clic4,Abl1,Abr,Ccl1,Mapre2,Carmil1,Onecut2,Rap2a,Pdgfa,Sema4f,Plp1,Sema4d,Il23a,Tme…
188	GO:0048513	animal organ development	3587	199	157.92	0.0118	Cnmd,Srpk3,Fech,Thbs3,Orai1,Gm15290,Dhcr7,Mef2d,Slc4a1,Man1a2,Flvcr1,Ush1g,Insc,Sharpin,Vsx2,Trf,Fkbp1a,Cd3e,Meis1,Fgf23,Insig1,Ptn,App,Sox3,Smad2,Vgll4,Mylpf,Ugp2,Pcdh19,Pcm1,Il17f,Sema3e,Slc46a2,Rflna,Acer1,Zfpm1,Sall4,Klf13,Dkk4,Pknox1,Ddias,Cebpe,Phldb1,Bpgm,Ldb3,Zfp516,Dact1,Casp8,Arid4b,Pla2g10,Tyro3,Pus7,Egflam,Ppp2r3a,Lhx3,Wnt1,Nebl,Ppl,Xrcc6,Casp3,Pafah1b2,Ttc39c,Aph1a,Shc1,Bfsp2,Insl6,N…
189	GO:0045595	regulation of cell differentiation	1971	119	86.77	0.0118	Bcar1,Ptk2,P4hb,Scarb2,Tnik,Plekhb1,Trf,Avil,Pramel7,Meis1,Fgf23,Insig1,Ptn,App,Smad2,Bin1,Pcm1,Apbb1,Sema3e,Slc46a2,Tle6,Enpp2,Rflna,Zfpm1,Tnfrsf21,Klf13,Phldb1,Dmpk,Dact1,Casp8,Kank1,Pus7,Wnt1,Metrn,Xrcc6,Timp2,Prag1,Rassf10,Hook3,Rab7b,Mapkapk5,Anapc2,Ezh2,Klf7,Eif4e,Vldlr,Srcin1,Nkx2-2os,Ndfip1,Sema4c,Neo1,Neurog2,Dlk2,Grhl1,Dicer1,Cmtm5,Dpysl2,Prkcz,Rnd2,Wnt3,Sirt2,Cers2,Rbpj,Prickle1,Coro1c…
190	GO:1901362	organic cyclic compound biosynthetic process	3879	213	170.77	0.0122	Pabpc1l,Olig1,Polr1c,Fech,Dhcr7,Obox3,Ahrr,Myrf,Mef2d,Usf1,Nr1h5,Zfp639,Brf1,Brms1,Cir1,Zfp273,Pdk3,Tk1,Yaf2,Afmid,Vsx2,Trf,Map2k3,Nufip1,Pramel7,Meis1,Fgf23,Eloa,Insig1,App,Sox3,Smad2,Vgll4,Tbx10,Fcor,Akr1d1,Zbtb25,Erbin,Tm7sf2,Il17f,Apbb1,Hsd17b12,Zfp740,Tfdp2,Taf7,Dach2,Tle6,Zfpm1,Sall4,Dbx2,Klf13,Mta3,Pknox1,Cebpe,Stat2,Pdk1,Zfp526,Zfp516,Morf4l1,Dact1,Med8,Arid4b,Pla2g10,Zfp296,Foxs1,Lhx3,Wn…
191	GO:0031333	negative regulation of protein-containing complex assembly	147	17	6.47	0.0127	Avil,Ssh3,Rdx,Dact1,Kank1,Hip1r,Mapre1,Lmod1,Prkcz,Sirt2,Birc2,Jam3,Gsn,Tubb4a,Tmod2,Carmil1,Add1
192	GO:0032272	negative regulation of protein polymerization	83	12	3.65	0.0131	Avil,Ssh3,Rdx,Kank1,Hip1r,Mapre1,Lmod1,Gsn,Tubb4a,Tmod2,Carmil1,Add1
193	GO:0006790	sulfur compound metabolic process	279	26	12.28	0.0134	Enoph1,Pdk3,Pdk1,Egflam,Acsm2,Pmvk,Slc10a7,Tdo2,Acss2,Acsl3,Hmgcs1,Adi1,Pdk2,Acly,Bhmt,Acsl1,Gsta2,Ehhadh,Gss,Chst14,Mms19,Gamt,Mvk,Csad,Idh1,Mvd
194	GO:0051270	regulation of cellular component movement	1077	72	47.41	0.0134	Bcar1,Ptk2,Mtus1,Wnk1,Trf,Map2k3,Mpzl1,Tjp1,Fgf23,Ptn,App,Ptprr,Bin1,Sema3e,Enpp2,Prr5l,Tnfaip6,Rdx,Kank1,Ppp2r3a,Padi2,Prag1,Epha1,Rhog,Unc5c,Srcin1,Sema4c,Irs1,Pdgfc,Angpt4,Neo1,Pde4b,Mgat3,Adgrg3,Wnt3,Frmd5,Cers2,Rbpj,Rffl,Coro1c,Cdk5,Spata13,Sema5a,Rtn4,Itga2b,Dock10,Gab1,Ada,Dusp10,Mcam,Jam3,Slk,Lpar1,Sema4a,Map4k4,Clic4,Abl1,Abr,Ccl1,Mapre2,Carmil1,Onecut2,Rap2a,Pdgfa,Tnnt2,Sema4f,Plp1,Sema…
195	GO:1902904	negative regulation of supramolecular fiber organization	163	18	7.18	0.0148	Map1a,Avil,Tjp1,Ssh3,Rdx,Kank1,Hip1r,Mapre1,Lmod1,Map6d1,Ldlr,Gsn,Tubb4a,Coro2b,Tmod2,Carmil1,Add1,Tmeff2
196	GO:0051173	positive regulation of nitrogen compound metabolic process	3093	174	136.17	0.0157	Pabpc1l,Ptk2,Ahrr,Myrf,Mef2d,Usf1,Tnik,Nr1h5,Zfp639,Brf1,Brms1,Yaf2,Vsx2,Trf,Map2k3,Nufip1,Fkbp1a,Cd3e,Meis1,Fgf23,Fgb,Insig1,Ankib1,App,Sox3,Smad2,Vgll4,Tbx10,Il17f,Apbb1,Tfdp2,Taf7,Enpp2,Prr5l,Zfpm1,Sall4,Mief1,Klf13,Pknox1,Cebpe,Stat2,Rdx,Zfp516,Dact1,Casp8,Arid4b,Pla2g10,Zfp296,Eif2s3y,Ppp2r3a,Lhx3,Wnt1,Fbxl5,Xrcc6,Casp3,Padi2,Rel,Timp2,Hip1r,Shc1,Larp6,Rhog,Cnot7,Supt5,Acsl3,Mapkapk5,Ezh2,Kl…
197	GO:0051261	protein depolymerization	123	15	5.41	0.0161	Map1a,Avil,Rdx,Kif24,Lmod1,Kif19a,Mical3,Sema5a,Map6d1,Gsn,Tmod2,Carmil1,Sh3gl3,Add1,Nckap5
198	GO:0009966	regulation of signal transduction	2874	163	126.53	0.0169	Ptk2,P4hb,Cnmd,Tnik,Wnk1,Sharpin,Ralgps1,Trf,Map2k3,Fkbp1a,Pramel7,Cd3e,Ptpn13,Fgf23,Fgb,Insig1,App,Smad2,Vgll4,Pate1,Ptprr,Gpr35,Erbin,Il17f,Slc46a2,Tle6,Prr5l,Mal,Dkk4,Ddias,Dmpk,Dact1,Casp8,Kank1,Tyro3,Homer3,Ppp2r3a,Wnt1,Kif26a,Tle1,Pdia6,Padi2,Timp2,Tkfc,Irak3,Gpr62,Prag1,Hip1r,Shc1,Akr1b3,Cnot7,Mtmr2,Rab7b,Mapkapk5,Ezh2,Itgal,Nod1,Erbb3,Sema4c,Irs1,Unc5b,Gkap1,Arhgef10l,Pdgfc,Spatc1l,Dcst1,…
199	GO:0097581	lamellipodium organization	86	12	3.79	0.0178	Avil,Enpp2,Kank1,Wnt1,Coro1c,Parvb,Spata13,Dnm2,Ablim2,Auts2,Fscn1,Carmil1
200	GO:0038127	ERBB signaling pathway	112	14	4.93	0.0191	Bcar1,Ptk2,Pigr,App,Ptprr,Hip1r,Shc1,Erbb3,Rbpj,Rtn4,Gab1,Ptpn11,Abl1,Arf4
201	GO:1903725	regulation of phospholipid metabolic process	75	11	3.3	0.0193	App,Acsl3,Mtmr2,Irs1,Sh3glb1,Ldlr,Wdr91,Idh1,Pik3r3,Pdgfa,Abca2
202	GO:0009888	tissue development	1960	117	86.29	0.0193	Cnmd,Srpk3,Thbs3,Orai1,Gm15290,Mef2d,Insc,Sharpin,Fkbp1a,Meis1,Tjp1,Fgf23,Ptn,Sox3,Smad2,Vgll4,Mylpf,Il17f,Ccdc78,Sema3e,Csrp1,Plod1,Rflna,Zfpm1,Sall4,Pof1b,Dkk4,Phldb1,Rdx,Zfp516,Dact1,Casp8,Arid4b,Pla2g10,Pus7,Egflam,Ppp2r3a,Wnt1,Nebl,Ppl,Casp3,Bfsp2,Itpk1,Nectin1,Akr1b3,Unc5c,Ezh2,Klf7,Erbb3,Sema4c,Nsdhl,Ankrd33,Angpt4,Grhl1,Hhip,Myh6,Scx,Dicer1,Ppp1r16b,Bglap,Wnt3,Sirt2,Bmp1,Rbpj,Hmgcr,Prickl…
203	GO:0051093	negative regulation of developmental process	1093	72	48.12	0.0195	Bcar1,Ptk2,Cnmd,Pramel7,Meis1,Fgf23,Insig1,Ptn,App,Vgll4,Pcm1,Il17f,Apbb1,Sema3e,Rflna,Zfpm1,Tnfrsf21,Klf13,Dkk4,Kank1,Wnt1,Prag1,Shc1,Hook3,Mtmr2,Ezh2,Klf7,Eif4e,Ndfip1,Sema4c,Angpt4,Neo1,Hhip,Dicer1,Cmtm5,Carlr,Wnt3,Sirt2,Cers2,Rbpj,Prickle1,Coro1c,Cdk5,Nkx6-2,Sema5a,Rtn4,Tcta,Inppl1,Ncor2,Dusp10,Ptpn11,Ldlr,Trpv1,Lpar1,Sema4a,Map4k4,Tmem98,Tcf7l2,Zfp536,Abl1,Abr,Alox5,Efnb3,Aatk,Ankrd2,Slc12a2…
204	GO:0044260	cellular macromolecule metabolic process	7589	384	334.1	0.0195	Pabpc1l,Olig1,Ptk2,P4hb,Polr1c,Srpk3,Fech,Mettl6,Map1a,Obox3,Ahrr,Uvssa,Myrf,Mef2d,Fign,Wipi1,Usf1,Man1a2,Fbl,Pim3,Rpl36,Tnik,Nr1h5,Eif2b1,Zfp639,Dpm1,Brf1,Eps15,Brms1,Cir1,Zfp273,Pdk3,Wnk1,Tk1,Yaf2,Sgsh,Sharpin,Uvrag,Vsx2,Trf,Map2k3,Nufip1,Fkbp1a,Pramel7,Cd3e,Nceh1,Ptpn13,Meis1,Fgf23,Fgb,Eloa,Insig1,Ankib1,App,Sox3,Smad2,Vgll4,Ptprr,Tbx10,Fcor,Bin1,Clk3,Ugp2,Tarsl2,Zbtb25,Erbin,Il17f,Apbb1,Zfp74…
205	GO:0065007	biological regulation	12806	616	563.78	0.0195	Atp8b3,Pabpc1l,Olfr62,Olig1,Btn1a1,Adamts13,Bcar1,Ptk2,P4hb,Cnmd,Srpk3,Fech,Adgrf3,Orai1,Malat1,Gm128,Nradd,Dhcr7,Map1a,Slc1a7,Obox3,Ahrr,Myrf,Mef2d,Fign,Slc4a1,Scarb2,Usf1,Tkt,Pim3,Itgb7,Flvcr1,Mtus1,Tnik,Nr1h5,Eif2b1,Zfp639,Ush1g,Clgn,Brf1,Eps15,Smtnl2,Npb,Brms1,Arhgap29,Chrne,Cir1,Zfp273,Pdk3,Utp11,Wnk1,Yaf2,Insc,Sharpin,Tcaf3,Cnga1,Uvrag,Vsx2,Plekhb1,Ralgps1,Trf,Avil,Pcp2,Map2k3,Mpzl1,Nufip1,…
206	GO:0006996	organelle organization	3713	203	163.46	0.0203	Atp8b3,Pabpc1l,Aaas,Bcar1,Ptk2,Map1a,Fign,Wipi1,Mtfr1,Fbl,Pim3,Tnik,Tbcel,Smtnl2,Gimap3,Brms1,Pet100,Insc,Sharpin,Uvrag,Ift43,Trf,Avil,Tjp1,Insig1,App,Ssh3,Bin1,Wipf1,Gpr35,Pcm1,Ccdc78,Apbb1,Sema3e,Csrp1,Taf7,Fscn3,Atl3,Marcks,Rflna,Zfpm1,Pof1b,Mief1,Nap1l4,Mta3,Phldb1,Stat2,Ldb3,Rdx,Dmpk,Morf4l1,Arpc1a,Arid4b,Kank1,Trip12,Asz1,Nebl,Tada1,Gorasp2,Ppl,Xrcc6,Padi2,Cap1,Hip1r,Ttc39c,Epha1,Shc1,Bfsp2…
207	GO:0048008	platelet-derived growth factor receptor signaling pathway	64	10	2.82	0.0206	Bcar1,Hip1r,Pdgfc,Plat,Gab1,Inppl1,Ptpn11,Abl1,Pdgfa,Plekha1
208	GO:0008360	regulation of cell shape	154	17	6.78	0.0206	Ptk2,Ptn,Sema3e,Rdx,Prag1,Rhog,Syne3,Ermn,Cdc42ep1,Rnd2,Parvb,Cdc42ep2,Fmnl2,Lpar1,Sema4a,Gas7,Sema4d
209	GO:0032271	regulation of protein polymerization	227	22	9.99	0.0209	Avil,Ssh3,Bin1,Rdx,Arpc1a,Kank1,Hip1r,Mapre1,Arl2,Cdc42ep1,Lmod1,Cdc42ep2,Rictor,Gsn,Tubb4a,Abl1,Tmod2,Jmy,Carmil1,Arpc1b,Add1,Tppp
210	GO:0007162	negative regulation of cell adhesion	290	26	12.77	0.0221	Btn1a1,Bcar1,Ptk2,Wnk1,Sema3e,Enpp2,Tnfrsf21,Rdx,Kank1,Wnt1,Casp3,Srcin1,Ndfip1,Erbb3,Coro1c,Scrib,Sema5a,Ptpn11,Jam3,Coro2b,Abl1,Peli1,Sema4d,Smad7,Sema6a,Mbp
211	GO:0019637	organophosphate metabolic process	859	59	37.82	0.0224	Pip5k1b,Slc4a1,Tkt,Dpm1,Pdk3,Afmid,App,Ugp2,Dgka,Enpp2,Bpgm,Pdk1,Pla2g10,Plch2,Pcyt1a,Ampd1,Tkfc,Acsm2,Pmvk,Cept1,Itpk1,Tdo2,Acss2,Acsl3,Idi1,Mtmr2,Hmgcs1,Nudt4,Ckmt2,Irs1,Etnk2,Pdk2,Shpk,Acly,Piga,Entpd5,Ippk,Acsl1,Hmgcr,Fdft1,Sh3glb1,Inppl1,Ehhadh,Ada,Atpsckmt,Cnp,Taldo1,Mvk,Ldlr,Fdps,Wdr91,Idh1,Mvd,Aspdh,Pik3r3,Pdgfa,Pcyt2,Abca2,Ctps
212	GO:0043412	macromolecule modification	3722	203	163.86	0.0224	Ptk2,P4hb,Srpk3,Fech,Mettl6,Rpusd2,Ahrr,Uvssa,Wipi1,Fbl,Pim3,Tnik,Dpm1,Brms1,Pdk3,Wnk1,Sharpin,Uvrag,Trf,Map2k3,Fkbp1a,Pramel7,Cd3e,Nceh1,Ptpn13,Fgf23,Fgb,Ankib1,App,Smad2,Ptprr,Fcor,Clk3,Apbb1,Taf7,Enpp2,Plod1,Prr5l,Mta3,Stat2,Pdk1,Dmpk,Usp38,Morf4l1,Dact1,P3h4,Zdhhc11,Arid4b,Trip12,Tyro3,Pus7,Egflam,Asz1,Ppp2r3a,Wnt1,Fbxl5,Tada1,Dbndd2,Xrcc6,Casp3,Padi2,Timp2,Desi1,Irak3,Prag1,Epha1,Shc1,Il12rb…
213	GO:0007160	cell-matrix adhesion	214	21	9.42	0.0229	Tecta,Ptk2,Itgb7,Cd3e,Fgb,Sema3e,Enpp2,Epha1,Itgal,Prkcz,Coro1c,Cdk5,Itga2b,Jam3,Slk,Map4k4,Coro2b,Abl1,Onecut2,Ninj1,Ddr1
214	GO:0045596	negative regulation of cell differentiation	806	56	35.48	0.0229	Bcar1,Ptk2,Pramel7,Meis1,Fgf23,Insig1,Ptn,App,Pcm1,Apbb1,Sema3e,Rflna,Zfpm1,Klf13,Kank1,Wnt1,Prag1,Hook3,Ezh2,Eif4e,Sema4c,Neo1,Dicer1,Cmtm5,Wnt3,Sirt2,Cers2,Rbpj,Prickle1,Coro1c,Cdk5,Nkx6-2,Sema5a,Rtn4,Tcta,Inppl1,Ncor2,Dusp10,Ptpn11,Ldlr,Trpv1,Lpar1,Sema4a,Map4k4,Tmem98,Tcf7l2,Zfp536,Efnb3,Aatk,Ankrd2,Sema4f,Ephb1,Sema4d,Smad7,Sema6a,Mag
215	GO:1900024	regulation of substrate adhesion-dependent cell spreading	54	9	2.38	0.0229	Bcar1,Ptk2,P4hb,Enpp2,Kank1,Coro1c,Dnm2,Abl1,Carmil1
216	GO:0019222	regulation of metabolic process	6735	344	296.5	0.0233	Pabpc1l,Olig1,Btn1a1,Ptk2,Srpk3,Fech,Malat1,Dhcr7,Map1a,Obox3,Ahrr,Myrf,Mef2d,Fign,Slc4a1,Scarb2,Usf1,Tnik,Nr1h5,Eif2b1,Zfp639,Brf1,Eps15,Brms1,Cir1,Zfp273,Pdk3,Wnk1,Yaf2,Uvrag,Vsx2,Trf,Avil,Map2k3,Nufip1,Fkbp1a,Pramel7,Cd3e,Ptpn13,Meis1,Fgf23,Fgb,Eloa,Insig1,Ankib1,App,Sox3,Smad2,Vgll4,Ptprr,Tbx10,Fcor,Bin1,Clk3,Zbtb25,Erbin,Il17f,Apbb1,Zfp740,Tfdp2,Taf7,Dach2,Tle6,Enpp2,Prr5l,Acer1,Zfpm1,Sall4,…
217	GO:0016310	phosphorylation	2213	129	97.43	0.0236	Ptk2,Srpk3,Fech,Pip5k1b,Slc4a1,Pim3,Tnik,Pdk3,Wnk1,Tk1,Uvrag,Trf,Map2k3,Pramel7,Cd3e,Ptpn13,Fgf23,Fgb,App,Smad2,Ptprr,Clk3,Dgka,Taf7,Enpp2,Prr5l,Bpgm,Stat2,Pdk1,Dmpk,Dact1,Tyro3,Wnt1,Dbndd2,Xrcc6,Casp3,Timp2,Tkfc,Irak3,Prag1,Pmvk,Epha1,Shc1,Il12rb1,Itpk1,Cnot7,Mapkapk5,Ezh2,Vldlr,Srcin1,Nod1,Erbb3,Sema4c,Ckmt2,Irs1,Bard1,Pdgfc,Spatc1l,Etnk2,Pdk2,Shpk,Sgk2,Angpt4,Dusp7,C1qtnf9,Dicer1,Rell1,Mast3,P…
218	GO:0051494	negative regulation of cytoskeleton organization	171	18	7.53	0.0239	Map1a,Avil,Tjp1,Ssh3,Rdx,Kank1,Hip1r,Mapre1,Lmod1,Ccp110,Map6d1,Gsn,Tubb4a,Coro2b,Tmod2,Carmil1,Add1,Tmeff2
219	GO:0048589	developmental growth	791	55	34.82	0.0246	Ptk2,Thbs3,Dhcr7,Flvcr1,Meis1,Ptn,App,Smad2,Vgll4,Sema3e,Sall4,Foxs1,Ppp2r3a,Anapc2,Ezh2,Sema4c,Etnk2,Myh6,Dicer1,Dpysl2,Prkcz,Rnd2,Nrn1l,Wnt3,Rbpj,Cdk5,Myod1,Sh3glb1,Sema5a,Rtn4,Dnm2,Dusp10,Lzts2,Gamt,Ptpn11,Fdps,Auts2,Sema4a,Clic4,Tcf7l2,Fgfr2,Abl1,Smurf1,Aatk,Map7,Ninj1,Slc12a2,Sema4f,Ddr1,Add1,Sema4d,Smad7,Plekha1,Sema6a,Mag
220	GO:0051258	protein polymerization	293	26	12.9	0.0247	Avil,Fgb,Ssh3,Bin1,Rdx,Arpc1a,Kank1,Hip1r,Mapre1,Arl2,Cdc42ep1,Lmod1,Diaph3,Cdc42ep2,Dnm2,Rictor,Gsn,Tubb4a,Abl1,Tmod2,Jmy,Carmil1,Arpc1b,Gas7,Add1,Tppp
221	GO:0042982	amyloid precursor protein metabolic process	66	10	2.91	0.0247	Fkbp1a,App,Bin1,Casp3,Aph1a,Ldlrap1,Bace2,Dhcr24,Bace1,Abca2
222	GO:0050919	negative chemotaxis	44	8	1.94	0.0247	Sema3e,Unc5c,Sema4c,Sema4a,Pdgfa,Sema4f,Sema4d,Sema6a
223	GO:0033619	membrane protein proteolysis	55	9	2.42	0.0253	App,Timp2,Aph1a,Nrd1,Parl,Tmprss6,Bace2,Sppl2b,Bace1
224	GO:0050922	negative regulation of chemotaxis	55	9	2.42	0.0253	Sema3e,Padi2,Sema4c,Wnt3,Sema5a,Sema4a,Sema4f,Sema4d,Sema6a
225	GO:0035384	thioester biosynthetic process	25	6	1.1	0.0253	Pdk3,Pdk1,Acss2,Pdk2,Acly,Acsl1
226	GO:0071616	acyl-CoA biosynthetic process	25	6	1.1	0.0253	Pdk3,Pdk1,Acss2,Pdk2,Acly,Acsl1
227	GO:0045664	regulation of neuron differentiation	793	55	34.91	0.0253	Ptk2,Scarb2,Tnik,Avil,Meis1,Ptn,App,Bin1,Apbb1,Sema3e,Tle6,Kank1,Metrn,Timp2,Prag1,Mapkapk5,Anapc2,Ezh2,Eif4e,Vldlr,Srcin1,Sema4c,Neo1,Neurog2,Dicer1,Dpysl2,Rnd2,Wnt3,Cers2,Rbpj,Cdk5,Sh3glb1,Sema5a,Rtn4,Inppl1,Dnm2,Cntn1,Ehd1,Esrp1,Lpar1,Sema4a,Map4k4,Zfp536,Abl1,Smurf1,Efnb3,Aatk,Rap2a,Sh3gl3,Rap1a,Sema4f,Sema4d,Kndc1,Sema6a,Mag
228	GO:0030041	actin filament polymerization	187	19	8.23	0.0253	Avil,Ssh3,Bin1,Rdx,Arpc1a,Kank1,Hip1r,Cdc42ep1,Lmod1,Diaph3,Cdc42ep2,Rictor,Gsn,Tmod2,Jmy,Carmil1,Arpc1b,Gas7,Add1
229	GO:0000226	microtubule cytoskeleton organization	598	44	26.33	0.0262	Aaas,Ptk2,Map1a,Fign,Tbcel,Insc,Uvrag,Pcm1,Ccdc78,Phldb1,Hook3,Bicd2,Kif24,Mapre1,Ccdc13,Arl2,Kif19a,Map4,Dync1li2,Ift46,Dicer1,Plk3,Prkcz,Map7d1,Ttll5,Ccp110,Map6d1,Cep72,Cnp,Trim36,Ccser2,Slk,Arhgef10,Xrcc3,Tubb4a,Abl1,Tbc1d32,Mapre2,Fignl2,Map7,Llgl1,Nckap5,Tppp,Eml1
230	GO:0044249	cellular biosynthetic process	5326	278	234.47	0.0262	Pabpc1l,Olig1,Enoph1,Polr1c,Fech,Obox3,Ahrr,Myrf,Mef2d,Pip5k1b,Wipi1,Usf1,Tkt,Rpl36,Nr1h5,Eif2b1,Zfp639,Dpm1,Brf1,Brms1,Cir1,Zfp273,Pdk3,Tk1,Yaf2,Gal3st1,Afmid,Vsx2,Trf,Avil,Map2k3,Nufip1,Pramel7,Meis1,Fgf23,Eloa,Insig1,App,Sox3,Smad2,Vgll4,Tbx10,Fcor,Akr1d1,Ugp2,Tarsl2,Zbtb25,Dgka,Erbin,Il17f,Apbb1,Zfp740,Man1c1,Tfdp2,Taf7,Dach2,Tle6,Acer1,Zfpm1,Sall4,Mief1,Dbx2,Klf13,Mta3,Pknox1,Cebpe,Stat2,Pdk…
231	GO:0061179	negative regulation of insulin secretion involved in cellular response to glucose stimulus	17	5	0.75	0.0262	Pim3,Ndufaf2,Klf7,Hmgcr,Map4k4
232	GO:0042176	regulation of protein catabolic process	395	32	17.39	0.0289	Ptk2,Map1a,Ankib1,App,Vgll4,Rdx,Dact1,Ppp2r3a,Wnt1,Fbxl5,Timp2,Desi1,Irak3,Ndfip1,Alad,Nrd1,Plk3,Mgat3,Sirt2,Hmgcr,Prickle1,Fbxo43,E330034G19Rik,Cyp51,Ldlr,Wdr91,Smurf1,Rybp,Dnajb2,Abca2,Gipc1,Smad7
233	GO:0030837	negative regulation of actin filament polymerization	68	10	2.99	0.0299	Avil,Ssh3,Rdx,Kank1,Hip1r,Lmod1,Gsn,Tmod2,Carmil1,Add1
234	GO:0008104	protein localization	2596	147	114.29	0.0306	Aaas,Btn1a1,Map1a,Arl5b,Wipi1,Slc4a1,Scarb2,Pim3,Itgb7,Tnik,Eps15,Rinl,Dop1b,Insc,Tcaf3,Ift43,Fkbp1a,Tjp1,Fgb,Insig1,Ptn,Pigr,App,Smad2,Wipf1,Pcm1,Erbin,Apbb1,Prr5l,Mal,Rdx,Zdhhc11,Gorasp2,Desi1,Rhog,Nectin1,Slc10a7,Snupn,Hook3,Acsl3,Rab7b,Zdhhc12,Ezh2,Ndufaf2,Itgal,Klf7,Bicd2,Vldlr,Srcin1,Ndfip1,Mapre1,Nfkbib,Tecpr2,Timm17a,Irs1,Bard1,Arl2,Syne3,Neo1,Ap5z1,E2f3,Tbc1d5,Arl5a,Panx1,1700017N19Rik,I…
235	GO:0044085	cellular component biogenesis	2904	162	127.85	0.0311	Aaas,Ptk2,Srpk3,Fech,Rpusd2,Wipi1,Fbl,Tnik,Tbcel,Clgn,Brf1,Eps15,Utp11,Tk1,Pet100,Uvrag,Ift43,Avil,Nufip1,Fkbp1a,Tjp1,Fgb,App,Ssh3,Smad2,Bin1,Pcm1,Ccdc78,Csrp1,Rpp30,Taf7,Fscn3,Atl3,Enpp2,Marcks,Pof1b,Nap1l4,Phldb1,Dnajb12,Ldb3,Rdx,Dact1,Arpc1a,Kank1,Eif2s3y,Wnt1,Nebl,Gorasp2,Taf11,Hip1r,Ttc39c,Epha1,Rhog,Nectin1,Tdo2,Thsd4,Cnot7,Acsl3,Ms4a1,Mtmr2,Rab7b,Kcna10,Cdh11,Kif24,Mapre1,Ccdc13,Arhgef10l,…
236	GO:0002175	protein localization to paranode region of axon	5	3	0.22	0.0311	Mal,Ugt8a,Nfasc
237	GO:0009052	pentose-phosphate shunt, non-oxidative branch	5	3	0.22	0.0311	Tkt,Shpk,Taldo1
238	GO:0050812	regulation of acyl-CoA biosynthetic process	5	3	0.22	0.0311	Pdk3,Pdk1,Pdk2
239	GO:1904183	negative regulation of pyruvate dehydrogenase activity	5	3	0.22	0.0311	Pdk3,Pdk1,Pdk2
240	GO:1902667	regulation of axon guidance	46	8	2.03	0.0314	Sema3e,Sema4c,Wnt3,Sema5a,Sema4a,Sema4f,Sema4d,Sema6a
241	GO:0031032	actomyosin structure organization	207	20	9.11	0.0332	Tjp1,Csrp1,Ldb3,Nebl,Epha1,Arhgef10l,Lmod1,Myh6,Sorbs3,Frmd5,Myo18a,Arhgef10,Lpar1,Coro2b,Abl1,Tmod2,Carmil1,Tnnt2,Ankrd23,Tmeff2
242	GO:0006085	acetyl-CoA biosynthetic process	18	5	0.79	0.0332	Pdk3,Pdk1,Acss2,Pdk2,Acly
243	GO:0030033	microvillus assembly	18	5	0.79	0.0332	Tnik,Rdx,Atp8b1,Fscn1,Rap2a
244	GO:0043094	cellular metabolic compound salvage	18	5	0.79	0.0332	Enoph1,Ampd1,Adi1,Bhmt,Ada
245	GO:0007265	Ras protein signal transduction	350	29	15.41	0.0334	Nradd,Ralgps1,Gpr35,Erbin,Kank1,Timp2,Prag1,Rhog,Mapkapk5,Arhgef10l,Cdc42ep1,Plekhg3,Spata13,Cdc42ep2,Rtn4,Dnm2,Auts2,Arhgef10,Lpar1,Map4k4,Arhgef28,Abl1,Abr,Mapre2,Aatk,Rap2a,Dhcr24,Rap1a,Rras2
246	GO:0007163	establishment or maintenance of cell polarity	223	21	9.82	0.0339	Insc,Fscn3,Kank1,Cap1,Rhog,Map4,Prkcz,Rnd2,Frmd4a,Parvb,Scrib,Mpp5,Rictor,Myo18a,Jam3,Frmd4b,Fscn1,Gsn,Arf4,Llgl1,Ephb1
247	GO:1903362	regulation of cellular protein catabolic process	254	23	11.18	0.0339	Ptk2,Map1a,Ankib1,Vgll4,Rdx,Dact1,Wnt1,Fbxl5,Desi1,Alad,Plk3,Mgat3,Sirt2,Prickle1,E330034G19Rik,Ldlr,Wdr91,Smurf1,Rybp,Dnajb2,Abca2,Gipc1,Smad7
248	GO:0050770	regulation of axonogenesis	208	20	9.16	0.0341	Ptk2,Sema3e,Metrn,Anapc2,Sema4c,Dpysl2,Rnd2,Wnt3,Cdk5,Sema5a,Rtn4,Dnm2,Sema4a,Abl1,Efnb3,Aatk,Sema4f,Sema4d,Sema6a,Mag
249	GO:0032879	regulation of localization	2874	160	126.53	0.035	Btn1a1,Bcar1,Ptk2,Orai1,Map1a,Pim3,Mtus1,Tnik,Wnk1,Tcaf3,Trf,Map2k3,Mpzl1,Fkbp1a,Tjp1,Fgf23,Fgb,Insig1,Ptn,Gm5150,App,Ptprr,Bin1,Wipf1,Gpr35,Pcm1,Apbb1,Sema3e,Enpp2,Prr5l,Tnfaip6,Rdx,Dmpk,Pla2g10,Kank1,Homer3,Ppp2r3a,Cacna2d4,Padi2,Prag1,Hip1r,Trpv3,Epha1,Rhog,Acsl3,Mtmr2,Kcna10,Unc5c,Ndufaf2,Klf7,Srcin1,Ndfip1,Erbb3,Sema4c,Irs1,Bard1,Pdgfc,Nkain1,Angpt4,Neo1,Tbc1d5,Panx1,Pde4b,Plk3,Dpysl2,Kcna2,…
250	GO:0045017	glycerolipid biosynthetic process	164	17	7.22	0.035	Pip5k1b,Dpm1,Avil,App,Dgka,Mogat1,Pcyt1a,Cept1,Acsl3,Etnk2,Piga,Acsl1,Sh3glb1,Inppl1,Ldlr,Tcf7l2,Pdgfa
251	GO:0032528	microvillus organization	27	6	1.19	0.0356	Tnik,Rdx,Atp8b1,Ptpn11,Fscn1,Rap2a
252	GO:0007264	small GTPase mediated signal transduction	437	34	19.24	0.0373	Nradd,Ralgps1,Gpr35,Erbin,Kank1,Timp2,Prag1,Rhog,Mapkapk5,Dock6,Arhgef10l,Cdc42ep1,Rnd2,Plekhg3,Spata13,Cdc42ep2,Rtn4,Dock10,Dnm2,Auts2,Arhgef10,Lpar1,Ywhaq,Map4k4,Arhgef28,Abl1,Abr,Mapre2,Aatk,Rap2a,Dhcr24,Rap1a,Kndc1,Rras2
253	GO:0032501	multicellular organismal process	8423	418	370.82	0.0379	Tecta,Vangl1,Pabpc1l,Olfr62,Olig1,Aaas,Btn1a1,Adamts13,Bcar1,Ptk2,Cngb3,Cnmd,Srpk3,Fech,Thbs3,Orai1,Gm15290,Dhcr7,Map1a,Myrf,Mef2d,Slc4a1,Scarb2,Man1a2,Flvcr1,Tnik,Eif2b1,Ush1g,Clgn,Smtnl2,Ddx3y,Chrne,Utp11,Wnk1,Dop1b,Insc,Sharpin,Gal3st1,Cnga1,Vsx2,Plekhb1,Impg1,Trf,Avil,Map2k3,Fkbp1a,Pramel7,Cd3e,Meis1,Tjp1,Fgf23,Fgb,Insig1,Ptn,Pigr,App,Sox3,Smad2,Olfr1392,Vgll4,Ptprr,Mylpf,Fcor,Akr1d1,Bin1,Ugp…
254	GO:0030042	actin filament depolymerization	59	9	2.6	0.0381	Avil,Rdx,Lmod1,Mical3,Sema5a,Gsn,Tmod2,Carmil1,Add1
255	GO:0050798	activated T cell proliferation	48	8	2.11	0.0394	Btn1a1,Itgad,Casp3,Il12rb1,Itgal,Scrib,Abl1,Il23a
256	GO:0006720	isoprenoid metabolic process	84	11	3.7	0.0407	Dpm1,Rdh1,Pmvk,Akr1b3,Idi1,Hmgcs1,Hmgcr,Fdft1,Mvk,Fdps,Mvd
257	GO:0009074	aromatic amino acid family catabolic process	19	5	0.84	0.0411	Afmid,Tdo2,Uroc1,Qdpr,Fah
258	GO:0071071	regulation of phospholipid biosynthetic process	19	5	0.84	0.0411	App,Acsl3,Idh1,Pdgfa,Abca2
259	GO:0009893	positive regulation of metabolic process	3782	203	166.5	0.0417	Pabpc1l,Ptk2,Ahrr,Myrf,Mef2d,Usf1,Tnik,Nr1h5,Zfp639,Brf1,Eps15,Brms1,Yaf2,Vsx2,Trf,Map2k3,Nufip1,Fkbp1a,Cd3e,Meis1,Fgf23,Fgb,Insig1,Ankib1,App,Sox3,Smad2,Vgll4,Tbx10,Il17f,Apbb1,Tfdp2,Taf7,Enpp2,Prr5l,Zfpm1,Sall4,Mief1,Klf13,Pknox1,Cebpe,Stat2,Rdx,Zfp516,Dact1,Casp8,Arid4b,Pla2g10,Zfp296,Tyro3,Eif2s3y,Ppp2r3a,Lhx3,Wnt1,Fbxl5,Tle1,Xrcc6,Casp3,Padi2,Rel,Timp2,Tkfc,Pafah1b2,Hip1r,Epha1,Shc1,Il12rb1,…
260	GO:0032801	receptor catabolic process	28	6	1.23	0.0419	Uvrag,Mtmr2,Cdk5,Sh3glb1,Smurf1,Abca2
261	GO:0006644	phospholipid metabolic process	374	30	16.47	0.0431	Pip5k1b,Dpm1,App,Dgka,Enpp2,Pla2g10,Plch2,Pcyt1a,Pmvk,Cept1,Acsl3,Idi1,Mtmr2,Hmgcs1,Irs1,Etnk2,Piga,Fdft1,Sh3glb1,Inppl1,Mvk,Ldlr,Fdps,Wdr91,Idh1,Mvd,Pik3r3,Pdgfa,Pcyt2,Abca2
262	GO:0007169	transmembrane receptor protein tyrosine kinase signaling pathway	583	42	25.67	0.0454	Bcar1,Ptk2,Cnmd,Fgf23,Pigr,App,Ptprr,Kank1,Tyro3,Wnt1,Casp3,Hip1r,Epha1,Shc1,Erbb3,Irs1,Gkap1,Pdgfc,Pdk2,Angpt4,Plat,Hhip,Prkcz,Sirt2,Rbpj,Sh3glb1,Rtn4,Gab1,Inppl1,Efna2,Ptpn11,Tcf7l2,Fgfr2,Abl1,Efnb3,Arf4,Pik3r3,Pdgfa,Ddr1,Ephb1,Plekha1,Sema6a
263	GO:0042592	homeostatic process	1961	114	86.33	0.0454	Ptk2,P4hb,Fech,Map1a,Slc4a1,Usf1,Pim3,Flvcr1,Nr1h5,Ush1g,Pdk3,Wnk1,Cnga1,Trf,Fkbp1a,Tjp1,Fgf23,Insig1,App,Fcor,Gpr35,Slc46a2,Asgr2,Acer1,Zfpm1,Klf13,Pknox1,Bpgm,Pdk1,Dmpk,Zfp516,Pla2g10,Tyro3,Fbxl5,Xrcc6,Casp3,Pdilt,Pdia6,Trpv3,Slc10a7,Akr1b3,Ms4a1,Mapkapk5,Ezh2,Ndufaf2,Klf7,Ndfip1,Ptger1,Dclre1c,Car14,Slc25a38,Pdgfc,Dbh,Pdk2,Mtf1,Atp12a,Aco1,Slc4a2,Neo1,Nrd1,Spop,Grhl1,Slc34a3,C1qtnf9,Pde4b,Scx,…
264	GO:0060255	regulation of macromolecule metabolic process	6250	318	275.15	0.0454	Pabpc1l,Olig1,Btn1a1,Ptk2,Srpk3,Fech,Malat1,Map1a,Obox3,Ahrr,Myrf,Mef2d,Fign,Scarb2,Usf1,Tnik,Nr1h5,Eif2b1,Zfp639,Brf1,Eps15,Brms1,Cir1,Zfp273,Yaf2,Uvrag,Vsx2,Trf,Map2k3,Nufip1,Fkbp1a,Pramel7,Cd3e,Ptpn13,Meis1,Fgf23,Fgb,Eloa,Insig1,Ankib1,App,Sox3,Smad2,Vgll4,Ptprr,Tbx10,Fcor,Bin1,Clk3,Zbtb25,Erbin,Il17f,Apbb1,Zfp740,Tfdp2,Taf7,Dach2,Tle6,Enpp2,Prr5l,Zfpm1,Sall4,Mief1,Tnfrsf21,Dbx2,Klf13,Mta3,Pkn…
265	GO:1902532	negative regulation of intracellular signal transduction	513	38	22.58	0.0456	Map2k3,Vgll4,Ptprr,Erbin,Ddias,Dact1,Casp8,Kank1,Homer3,Tle1,Timp2,Tkfc,Irak3,Mapkapk5,Dusp7,Aplp1,Pde4b,Adgrg3,Rffl,Hmgcr,Sh3glb1,Pcbp4,Parl,Inppl1,Dusp10,G2e3,Phlda3,Mapk8ip1,Dusp16,Trim59,Lpar1,Otud7b,Phlpp1,Abl1,Gsto1,Plekha1,Cnksr3,Sema6a
266	GO:1904950	negative regulation of establishment of protein localization	169	17	7.44	0.0458	Btn1a1,Pim3,Insig1,Ndufaf2,Klf7,Srcin1,Ndfip1,Irs1,Bard1,Neo1,Hmgcr,Frmd4a,Cdk5,Cyp51,Ptpn11,Map4k4,Coro2b
267	GO:0034332	adherens junction organization	50	8	2.2	0.0495	Tjp1,Rdx,Cdh11,Cdh19,Cdh20,Jam3,Add1,Smad7
268	GO:0030002	cellular anion homeostasis	20	5	0.88	0.0505	Ptk2,Fgf23,Slc34a3,Umod,Slc12a2
269	GO:0030320	cellular monovalent inorganic anion homeostasis	20	5	0.88	0.0505	Ptk2,Fgf23,Slc34a3,Umod,Slc12a2
270	GO:0010975	regulation of neuron projection development	623	44	27.43	0.0506	Ptk2,Scarb2,Tnik,Avil,Ptn,Apbb1,Sema3e,Kank1,Metrn,Prag1,Mapkapk5,Anapc2,Ezh2,Vldlr,Srcin1,Sema4c,Neo1,Dpysl2,Rnd2,Wnt3,Cers2,Rbpj,Cdk5,Sh3glb1,Sema5a,Rtn4,Inppl1,Dnm2,Cntn1,Ehd1,Lpar1,Sema4a,Map4k4,Abl1,Smurf1,Efnb3,Aatk,Rap2a,Rap1a,Sema4f,Sema4d,Kndc1,Sema6a,Mag
271	GO:0030833	regulation of actin filament polymerization	171	17	7.53	0.0511	Avil,Ssh3,Bin1,Rdx,Arpc1a,Kank1,Hip1r,Cdc42ep1,Lmod1,Cdc42ep2,Rictor,Gsn,Tmod2,Jmy,Carmil1,Arpc1b,Add1
272	GO:0051128	regulation of cellular component organization	2496	140	109.88	0.0516	Ptk2,Malat1,Map1a,Scarb2,Tnik,Zfp639,Trf,Avil,Tjp1,Insig1,Ptn,App,Ssh3,Vgll4,Bin1,Apbb1,Sema3e,Taf7,Atl3,Enpp2,Mief1,Phldb1,Stat2,Rdx,Dmpk,Dact1,Arpc1a,Kank1,Trip12,Wnt1,Kif26a,Metrn,Padi2,Irak3,Prag1,Hip1r,Epha1,Rhog,Nectin1,Mtmr2,Mapkapk5,Anapc2,Ezh2,Bicd2,Vldlr,Srcin1,Sema4c,Mapre1,Arhgef10l,Tet1,Arl2,Ermn,Neo1,Rad1,Cdc42ep1,Lmod1,Map4,Tbc1d5,Ift46,Sorbs3,Carlr,Dpysl2,Prkcz,Rnd2,Wnt3,Atp8b1,Si…
273	GO:0043170	macromolecule metabolic process	9042	444	398.07	0.0519	Pabpc1l,Olig1,Btn1a1,Adamts13,Ptk2,P4hb,Polr1c,Srpk3,Fech,Mettl6,Rpusd2,Gm15290,Malat1,Map1a,Obox3,Ahrr,Uvssa,Myrf,Mef2d,Fign,Wipi1,Scarb2,Usf1,Man1a2,Fbl,Pim3,Rpl36,Tnik,Nr1h5,Eif2b1,Zfp639,Dpm1,Brf1,Eps15,Brms1,Cir1,Zfp273,Pdk3,Utp11,Wnk1,Tk1,Yaf2,Sgsh,Sharpin,Uvrag,Vsx2,Trf,Map2k3,Nufip1,Fkbp1a,Pramel7,Cd3e,Nceh1,Ptpn13,Meis1,Fgf23,Fgb,Eloa,U2af1,Insig1,Ankib1,App,Sox3,Smad2,Vgll4,Ptprr,Tbx10,…
274	GO:0051641	cellular localization	2743	152	120.76	0.0519	Pabpc1l,Aaas,Ptk2,Map1a,Slc1a7,Arl5b,Wipi1,Slc4a1,Scarb2,Pim3,Itgb7,Tnik,Trappc10,Eps15,Dop1b,Insc,Tcaf3,Uvrag,Ift43,Fkbp1a,Insig1,Ptn,Pigr,App,Bin1,Wipf1,Pcm1,Erbin,Prr5l,Mal,Rdx,Zdhhc11,Gorasp2,Desi1,Trpv3,Rhog,Snupn,Hook3,Acsl3,Ms4a1,Mtmr2,Rab7b,Zdhhc12,Ezh2,Ndufaf2,Itgal,Klf7,Bicd2,Mapre1,Tecpr2,Timm17a,Irs1,Bard1,Relch,Arl2,Syne3,Ap5z1,E2f3,Map4,Lat2,Plekha8,Tbc1d5,Dync1li2,Arl5a,1700017N19R…
275	GO:0019682	glyceraldehyde-3-phosphate metabolic process	6	3	0.26	0.0519	Tkt,Tkfc,Taldo1
276	GO:0090118	receptor-mediated endocytosis involved in cholesterol transport	6	3	0.26	0.0519	Ldlr,Ldlrap1,Abca2
277	GO:1901135	carbohydrate derivative metabolic process	901	59	39.67	0.0531	Slc4a1,Tkt,Man1a2,Dpm1,Pdk3,Tk1,Sgsh,Gal3st1,App,Ugp2,Man1c1,Asgr2,Bpgm,Pdk1,Enpp4,Egflam,Phlda1,Ampd1,Tkfc,Acsm2,Pmvk,Sccpdh,Slc10a7,Tdo2,Akr1b3,Acss2,Acsl3,Hmgcs1,Nudt4,Tet1,Pdk2,Shpk,Galnt2,Acly,Piga,Akr1c20,Tmem165,Mgat3,Akr1c21,Entpd5,Acsl1,Hmgcr,Ehhadh,Ada,Atpsckmt,Chst14,Taldo1,Gamt,Mvk,Bace2,Tcf7l2,Ugt8a,Mvd,B3gnt9,Map7,Abca2,Ctps,Cemip2,Man1a
278	GO:0061572	actin filament bundle organization	172	17	7.57	0.0532	Tjp1,Fscn3,Marcks,Rflna,Rdx,Epha1,Arhgef10l,Sorbs3,Fscn1,Arhgef10,Lpar1,Coro2b,Abl1,Carmil1,Gas7,Add1,Tmeff2
279	GO:0042987	amyloid precursor protein catabolic process	51	8	2.25	0.054	Fkbp1a,App,Bin1,Casp3,Aph1a,Dhcr24,Bace1,Abca2
280	GO:0030010	establishment of cell polarity	143	15	6.3	0.0541	Insc,Kank1,Map4,Prkcz,Frmd4a,Scrib,Mpp5,Rictor,Myo18a,Jam3,Frmd4b,Fscn1,Gsn,Llgl1,Ephb1
281	GO:0051240	positive regulation of multicellular organismal process	1975	114	86.95	0.0546	Bcar1,Ptk2,Cnmd,Myrf,Scarb2,Smtnl2,Trf,Avil,Map2k3,Cd3e,Tjp1,Fgb,Ptn,App,Smad2,Bin1,Il17f,Apbb1,Tle6,Enpp2,Zfpm1,Phldb1,Zfp516,Casp8,Enpp4,Foxs1,Wnt1,Metrn,Xrcc6,Rel,Timp2,Tkfc,Irak3,Epha1,Shc1,Il12rb1,Rassf10,Rab7b,Mapkapk5,Anapc2,Ezh2,Vldlr,Nkx2-2os,Nod1,Erbb3,Pdgfc,Dbh,Angpt4,Plat,Neurog2,Panx1,Pde4b,Scx,Dicer1,Ppp1r16b,Prkcz,Rnd2,Wnt3,Sirt2,Bmp1,Rbpj,Acsl1,Hmgcr,Tmbim1,Scrib,Myod1,Nkx6-2,Sh3g…
282	GO:0032273	positive regulation of protein polymerization	129	14	5.68	0.0548	Bin1,Arpc1a,Hip1r,Mapre1,Arl2,Cdc42ep1,Lmod1,Cdc42ep2,Rictor,Gsn,Jmy,Carmil1,Arpc1b,Tppp
283	GO:0008064	regulation of actin polymerization or depolymerization	188	18	8.28	0.0552	Avil,Ssh3,Bin1,Rdx,Arpc1a,Kank1,Hip1r,Cdc42ep1,Lmod1,Cdc42ep2,Sema5a,Rictor,Gsn,Tmod2,Jmy,Carmil1,Arpc1b,Add1
284	GO:0043624	cellular protein complex disassembly	144	15	6.34	0.057	Map1a,Avil,Rdx,Kif24,Lmod1,Kif19a,Mical3,Sema5a,Map6d1,Gsn,Tmod2,Carmil1,Sh3gl3,Add1,Nckap5
285	GO:0022411	cellular component disassembly	383	30	16.86	0.0571	Map1a,Wipi1,Sharpin,Uvrag,Avil,Rdx,Padi2,Irak3,Kif24,Lmod1,Kif19a,Dicer1,Plk3,Mical3,Cdk5,Sema5a,Parl,Map6d1,Fscn1,Gsn,Map4k4,Tmod2,Smurf1,Mapre2,Carmil1,Exog,Sh3gl3,Ddr1,Add1,Nckap5
286	GO:0042325	regulation of phosphorylation	1581	94	69.6	0.0579	Ptk2,Fech,Slc4a1,Tnik,Wnk1,Uvrag,Trf,Map2k3,Pramel7,Cd3e,Ptpn13,Fgf23,Fgb,App,Ptprr,Taf7,Enpp2,Prr5l,Stat2,Dact1,Tyro3,Wnt1,Dbndd2,Xrcc6,Casp3,Timp2,Irak3,Epha1,Shc1,Cnot7,Ezh2,Vldlr,Srcin1,Nod1,Erbb3,Sema4c,Irs1,Bard1,Pdgfc,Spatc1l,Angpt4,Dusp7,C1qtnf9,Dicer1,Rell1,Sorbs3,Prkcz,Entpd5,Sirt2,Acsl1,Hmgcr,Coro1c,Cdk5,Hrh4,Sh3glb1,Gab1,Inppl1,Dusp10,Atpsckmt,Rictor,Cntn1,Mapk8ip1,Ptpn11,Ifnk,Slk,Cas…
287	GO:0006468	protein phosphorylation	1861	108	81.93	0.0593	Ptk2,Srpk3,Fech,Pim3,Tnik,Pdk3,Wnk1,Uvrag,Trf,Map2k3,Pramel7,Cd3e,Ptpn13,Fgf23,Fgb,App,Smad2,Ptprr,Clk3,Taf7,Enpp2,Prr5l,Stat2,Pdk1,Dmpk,Dact1,Tyro3,Wnt1,Dbndd2,Xrcc6,Casp3,Timp2,Irak3,Prag1,Epha1,Shc1,Il12rb1,Cnot7,Mapkapk5,Ezh2,Vldlr,Srcin1,Nod1,Erbb3,Sema4c,Pdgfc,Spatc1l,Pdk2,Sgk2,Angpt4,Dusp7,C1qtnf9,Dicer1,Rell1,Mast3,Plk3,Sorbs3,Prkcz,Sirt2,Acsl1,Hmgcr,Coro1c,Cdk5,Umod,Hrh4,Gab1,Inppl1,Cdk1…
288	GO:1903364	positive regulation of cellular protein catabolic process	145	15	6.38	0.0604	Ptk2,Ankib1,Vgll4,Rdx,Dact1,Fbxl5,Plk3,Sirt2,Prickle1,E330034G19Rik,Ldlr,Smurf1,Dnajb2,Abca2,Smad7
289	GO:0033036	macromolecule localization	2964	162	130.49	0.0607	Atp8b3,Aaas,Btn1a1,Map1a,Arl5b,Wipi1,Slc4a1,Scarb2,Fbl,Pim3,Itgb7,Tnik,Eps15,Rinl,Dop1b,Insc,Tcaf3,Ift43,Fkbp1a,Tjp1,Fgb,Insig1,Ptn,Pigr,App,Smad2,Wipf1,Fabp6,Pcm1,Erbin,Apbb1,Prr5l,Mal,Rdx,Zdhhc11,Pla2g10,Gorasp2,Alyref2,Gltp,Desi1,Rhog,Nectin1,Slc10a7,Snupn,Hook3,Acsl3,Rab7b,Zdhhc12,Ezh2,Ndufaf2,Itgal,Klf7,Bicd2,Vldlr,Srcin1,Ndfip1,Mapre1,Nfkbib,Tecpr2,Timm17a,Irs1,Bard1,Relch,Arl2,Syne3,Neo1,A…
290	GO:0051345	positive regulation of hydrolase activity	524	38	23.07	0.0607	Arhgap29,App,Bin1,Arap2,Casp8,Hip1r,Epha1,Rhog,Ezh2,Nod1,Tbc1d5,Prkcz,Tbc1d10b,Coro1c,Scrib,Tbc1d22b,Dock10,Usp6nl,Rgs16,Pkp4,Fnta,Casr,Snx18,St18,Arhgef10,Gsn,Lpar1,Map4k4,Fgfr2,Abr,Ccl1,Mapre2,Arf4,Tnnt2,Dnajb2,Rap1a,Sema4d,Mbp
291	GO:0051693	actin filament capping	41	7	1.8	0.0607	Avil,Rdx,Lmod1,Gsn,Tmod2,Carmil1,Add1
292	GO:0044087	regulation of cellular component biogenesis	984	63	43.32	0.0608	Ptk2,Avil,Tjp1,App,Ssh3,Bin1,Enpp2,Phldb1,Rdx,Dact1,Arpc1a,Kank1,Wnt1,Hip1r,Epha1,Rhog,Nectin1,Mapre1,Arhgef10l,Tet1,Arl2,Cdc42ep1,Lmod1,Map4,Ift46,Sorbs3,Prkcz,Atp8b1,Sirt2,Coro1c,Ccp110,Cdc42ep2,Birc2,Sh3glb1,Dnm2,Rictor,Ptpn11,Jam3,Slk,Auts2,Fscn1,Arhgef10,Gsn,Lpar1,Sema4a,Map4k4,Tubb4a,Atat1,Coro2b,Abl1,Tmod2,Jmy,Carmil1,Arpc1b,Dnajb2,Ankrd23,Rap1a,Abca2,Ephb1,Add1,Sema4d,Tppp,Tmeff2
293	GO:0045176	apical protein localization	13	4	0.57	0.0616	Insc,Rdx,Jam3,Arf4
294	GO:0030832	regulation of actin filament length	191	18	8.41	0.0636	Avil,Ssh3,Bin1,Rdx,Arpc1a,Kank1,Hip1r,Cdc42ep1,Lmod1,Cdc42ep2,Sema5a,Rictor,Gsn,Tmod2,Jmy,Carmil1,Arpc1b,Add1
295	GO:0010604	positive regulation of macromolecule metabolic process	3470	186	152.76	0.0646	Pabpc1l,Ptk2,Ahrr,Myrf,Mef2d,Usf1,Tnik,Nr1h5,Zfp639,Brf1,Eps15,Brms1,Yaf2,Vsx2,Trf,Map2k3,Nufip1,Fkbp1a,Cd3e,Meis1,Fgf23,Fgb,Insig1,Ankib1,App,Sox3,Smad2,Vgll4,Tbx10,Il17f,Apbb1,Tfdp2,Taf7,Enpp2,Prr5l,Zfpm1,Sall4,Mief1,Klf13,Pknox1,Cebpe,Stat2,Rdx,Zfp516,Dact1,Casp8,Arid4b,Pla2g10,Zfp296,Eif2s3y,Ppp2r3a,Lhx3,Wnt1,Fbxl5,Tle1,Xrcc6,Casp3,Padi2,Rel,Timp2,Tkfc,Hip1r,Shc1,Il12rb1,Larp6,Rhog,Cnot7,Supt…
296	GO:0050435	amyloid-beta metabolic process	53	8	2.33	0.0657	App,Bin1,Casp3,Aph1a,Mgat3,Bace2,Bace1,Abca2
297	GO:0032270	positive regulation of cellular protein metabolic process	1571	93	69.16	0.0667	Ptk2,Ahrr,Tnik,Brms1,Trf,Map2k3,Fkbp1a,Cd3e,Fgf23,Fgb,Ankib1,App,Vgll4,Enpp2,Prr5l,Mief1,Rdx,Dact1,Casp8,Pla2g10,Eif2s3y,Wnt1,Fbxl5,Xrcc6,Timp2,Hip1r,Shc1,Larp6,Ezh2,Vldlr,Srcin1,Nod1,Dcun1d4,Ndfip1,Erbb3,Sema4c,Timm17a,Tet1,Pdgfc,Spatc1l,Angpt4,Nrd1,C1qtnf9,Rell1,Ppp1r16b,Plk3,Sorbs3,Angptl8,Prkcz,Sirt2,Acsl1,Hmgcr,Prickle1,Cdk5,Birc2,Gab1,Ncor2,Rictor,E330034G19Rik,Cntn1,Mapk8ip1,Fnta,Ptpn11,Ld…
298	GO:0014015	positive regulation of gliogenesis	91	11	4.01	0.0674	Ptk2,Trf,Ptn,Bin1,Enpp2,Nkx2-2os,Dicer1,Nkx6-2,Rtn4,Gjc2,Mag
299	GO:0006509	membrane protein ectodomain proteolysis	42	7	1.85	0.0684	App,Timp2,Aph1a,Nrd1,Bace2,Sppl2b,Bace1
300	GO:0001952	regulation of cell-matrix adhesion	119	13	5.24	0.0701	Ptk2,Cd3e,Sema3e,Enpp2,Epha1,Prkcz,Coro1c,Slk,Map4k4,Abl1,Onecut2,Ninj1,Ddr1
301	GO:1901575	organic substance catabolic process	1914	110	84.26	0.0708	Adamts13,Ptk2,Map1a,Slc4a1,Scarb2,Brf1,Sgsh,Sharpin,Afmid,Uvrag,Nceh1,Fgf23,Plin1,Ankib1,App,Vgll4,Akr1d1,Enpp2,Prr5l,Ctso,Acer1,Bpgm,Dnajb12,Rdx,Usp38,Dact1,Casp8,Enpp4,Pla2g10,Trip12,Plch2,Ppp2r3a,Wnt1,Pan2,Fbxl5,Bnipl,Psma5,Timp2,Clpsl2,Desi1,Tkfc,Irak3,Dcps,Pafah1b2,Tdo2,Aldh3b1,Cnot7,Aox2,Mtmr2,Anapc2,Ndfip1,Nudt4,Irs1,Tet1,Dcst1,Dbh,Alad,Rnaseh1,Nrd1,Spop,Dicer1,Plk3,Uroc1,Mgat3,Nbas,Entpd5…
302	GO:0044267	cellular protein metabolic process	4666	242	205.42	0.0717	Ptk2,P4hb,Srpk3,Fech,Map1a,Ahrr,Uvssa,Wipi1,Fbl,Pim3,Rpl36,Tnik,Eif2b1,Dpm1,Brms1,Pdk3,Wnk1,Sharpin,Uvrag,Trf,Map2k3,Fkbp1a,Pramel7,Cd3e,Nceh1,Ptpn13,Fgf23,Fgb,Ankib1,App,Smad2,Vgll4,Ptprr,Fcor,Bin1,Clk3,Tarsl2,Apbb1,Taf7,Enpp2,Plod1,Prr5l,Ctso,Mief1,Mta3,Stat2,Pdk1,Dnajb12,Rdx,Dmpk,Usp38,Morf4l1,Dact1,P3h4,Casp8,Zdhhc11,Arid4b,Pla2g10,Trip12,Tyro3,Eif2s3y,Pus7,Egflam,Ppp2r3a,Wnt1,Fbxl5,Tada1,Dbn…
303	GO:0051495	positive regulation of cytoskeleton organization	225	20	9.91	0.0717	Bin1,Arpc1a,Hip1r,Epha1,Mapre1,Arhgef10l,Arl2,Cdc42ep1,Lmod1,Sorbs3,Cdc42ep2,Sema5a,Rictor,Arhgef10,Gsn,Lpar1,Abl1,Jmy,Carmil1,Arpc1b
304	GO:0090630	activation of GTPase activity	92	11	4.05	0.0717	Arhgap29,Epha1,Rhog,Tbc1d5,Tbc1d10b,Coro1c,Scrib,Tbc1d22b,Usp6nl,Arhgef10,Abr
305	GO:0014014	negative regulation of gliogenesis	54	8	2.38	0.0717	Ptn,Dicer1,Sirt2,Cers2,Nkx6-2,Dusp10,Ldlr,Tmem98
306	GO:0045687	positive regulation of glial cell differentiation	54	8	2.38	0.0717	Ptn,Bin1,Enpp2,Nkx2-2os,Dicer1,Nkx6-2,Rtn4,Mag
307	GO:0010720	positive regulation of cell development	676	46	29.76	0.0728	Ptk2,P4hb,Scarb2,Trf,Avil,Ptn,App,Bin1,Apbb1,Tle6,Enpp2,Metrn,Xrcc6,Timp2,Rassf10,Mapkapk5,Anapc2,Ezh2,Vldlr,Nkx2-2os,Neurog2,Dicer1,Rnd2,Wnt3,Sirt2,Myod1,Nkx6-2,Sh3glb1,Sema5a,Rtn4,Dnm2,Cntn1,Fdps,Ehd1,Lpar1,Abl1,Smurf1,Carmil1,Sh3gl3,Rap1a,Gjc2,Add1,Sema4d,Smad7,Sema6a,Mag
308	GO:0045184	establishment of protein localization	1817	105	79.99	0.0728	Aaas,Btn1a1,Map1a,Arl5b,Scarb2,Pim3,Eps15,Rinl,Dop1b,Tcaf3,Ift43,Fgb,Insig1,App,Smad2,Wipf1,Pcm1,Erbin,Apbb1,Prr5l,Mal,Rdx,Zdhhc11,Gorasp2,Desi1,Slc10a7,Snupn,Hook3,Acsl3,Rab7b,Zdhhc12,Ndufaf2,Klf7,Bicd2,Vldlr,Srcin1,Ndfip1,Tecpr2,Timm17a,Irs1,Bard1,Syne3,Neo1,Ap5z1,E2f3,Tbc1d5,Arl5a,Panx1,1700017N19Rik,Ift46,Plk3,Prkcz,Wrap53,Tbc1d10b,Sirt2,Rffl,Zg16,Hmgcr,Prickle1,Coro1c,Frmd4a,Mon2,Cdk5,Stxbp3…
309	GO:0048668	collateral sprouting	32	6	1.41	0.0728	App,Rnd2,Wnt3,Rtn4,Abl1,Sema4d
310	GO:0031532	actin cytoskeleton reorganization	106	12	4.67	0.0728	Bcar1,Tnik,Tjp1,Sema3e,Shc1,Parvb,Gab1,Rictor,Auts2,Gsn,Abl1,Rap2a
311	GO:0034329	cell junction assembly	426	32	18.75	0.0728	Ptk2,Tjp1,App,Enpp2,Pof1b,Nectin1,Cdh11,Cdh19,Adgrf1,Cdh20,Coro1c,Cdk5,Mpp5,Pkp4,Jam3,Slk,Myo6,Fscn1,Sema4a,Map4k4,Cldn14,Coro2b,Abl1,Ugt8a,Pcdh17,Cldn11,Kirrel3,Rap1a,Nfasc,Ephb1,Sema4d,Smad7
312	GO:0048015	phosphatidylinositol-mediated signaling	164	16	7.22	0.0728	Ptk2,Ptpn13,Prr5l,Plch2,Erbb3,Irs1,Unc5b,Pdgfc,Ppp1r16b,Entpd5,Sirt2,Gsn,Plcl1,Pdgfa,Sema4d,Plekha1
313	GO:0051224	negative regulation of protein transport	164	16	7.22	0.0728	Btn1a1,Pim3,Insig1,Ndufaf2,Klf7,Srcin1,Ndfip1,Irs1,Bard1,Neo1,Hmgcr,Frmd4a,Cdk5,Cyp51,Ptpn11,Map4k4
314	GO:0023051	regulation of signaling	3486	186	153.47	0.0746	Btn1a1,Ptk2,P4hb,Cnmd,Map1a,Pim3,Tnik,Eps15,Wnk1,Sharpin,Ralgps1,Trf,Map2k3,Fkbp1a,Pramel7,Cd3e,Ptpn13,Fgf23,Fgb,Insig1,Ptn,App,Smad2,Vgll4,Pate1,Ptprr,Gpr35,Erbin,Il17f,Slc46a2,Tle6,Prr5l,Mal,Dkk4,Ddias,Dmpk,Dact1,Casp8,Pla2g10,Kank1,Tyro3,Homer3,Ppp2r3a,Wnt1,Kif26a,Tle1,Pdia6,Padi2,Timp2,Tkfc,Irak3,Gpr62,Prag1,Hip1r,Shc1,Akr1b3,Cnot7,Mtmr2,Rab7b,Mapkapk5,Anapc2,Ezh2,Ndufaf2,Itgal,Klf7,Eif4e,Cdh…
315	GO:0019367	fatty acid elongation, saturated fatty acid	7	3	0.31	0.0756	Elovl6,Elovl1,Elovl7
316	GO:0019368	fatty acid elongation, unsaturated fatty acid	7	3	0.31	0.0756	Elovl6,Elovl1,Elovl7
317	GO:0034625	fatty acid elongation, monounsaturated fatty acid	7	3	0.31	0.0756	Elovl6,Elovl1,Elovl7
318	GO:0034626	fatty acid elongation, polyunsaturated fatty acid	7	3	0.31	0.0756	Elovl6,Elovl1,Elovl7
319	GO:0043102	amino acid salvage	7	3	0.31	0.0756	Enoph1,Adi1,Bhmt
320	GO:0071265	L-methionine biosynthetic process	7	3	0.31	0.0756	Enoph1,Adi1,Bhmt
321	GO:0071267	L-methionine salvage	7	3	0.31	0.0756	Enoph1,Adi1,Bhmt
322	GO:0048672	positive regulation of collateral sprouting	14	4	0.62	0.0757	Rnd2,Wnt3,Rtn4,Sema4d
323	GO:0050709	negative regulation of protein secretion	107	12	4.71	0.0757	Btn1a1,Pim3,Ndufaf2,Klf7,Srcin1,Irs1,Neo1,Hmgcr,Frmd4a,Cyp51,Ptpn11,Map4k4
324	GO:0030834	regulation of actin filament depolymerization	55	8	2.42	0.0764	Avil,Rdx,Lmod1,Sema5a,Gsn,Tmod2,Carmil1,Add1
325	GO:0051271	negative regulation of cellular component movement	326	26	14.35	0.077	Ptk2,Ptn,Ptprr,Bin1,Sema3e,Kank1,Padi2,Epha1,Sema4c,Angpt4,Wnt3,Frmd5,Cers2,Rbpj,Coro1c,Sema5a,Ada,Dusp10,Sema4a,Clic4,Abr,Rap2a,Sema4f,Sema4d,Tmeff2,Sema6a
326	GO:0030032	lamellipodium assembly	68	9	2.99	0.0816	Avil,Wnt1,Parvb,Spata13,Dnm2,Ablim2,Auts2,Fscn1,Carmil1
327	GO:0031122	cytoplasmic microtubule organization	68	9	2.99	0.0816	Fign,Pcm1,Hook3,Ccdc13,Kif19a,Plk3,Slk,Fignl2,Tppp
328	GO:0072521	purine-containing compound metabolic process	396	30	17.43	0.0817	Slc17a3,Slc4a1,Pdk3,App,Bpgm,Pdk1,Enpp4,Ampd1,Tkfc,Acsm2,Pmvk,Tdo2,Aox2,Acss2,Acsl3,Hmgcs1,Nudt4,Pdk2,Acly,Entpd5,Acsl1,Hmgcr,Umod,Ehhadh,Ada,Atpsckmt,Gamt,Mvk,Mvd,Carmil1
329	GO:0072657	protein localization to membrane	573	40	25.23	0.0817	Arl5b,Slc4a1,Itgb7,Tnik,Tcaf3,Ptn,Pigr,Mal,Rdx,Zdhhc11,Gorasp2,Rhog,Acsl3,Zdhhc12,Itgal,Syne3,Arl5a,Prkcz,Tmbim1,Cdk5,Scrib,Sh3glb1,Mpp5,Rab31,Golga7,Pacs2,Ehd1,Ldlrap1,Gsn,Zdhhc9,Tspan15,Nacad,Micall1,Rap2a,Map7,Ankrd39,Vps37a,Rap1a,Nfasc,Sytl2
330	GO:0051247	positive regulation of protein metabolic process	1648	96	72.55	0.0823	Ptk2,Ahrr,Tnik,Brms1,Trf,Map2k3,Fkbp1a,Cd3e,Fgf23,Fgb,Ankib1,App,Vgll4,Enpp2,Prr5l,Mief1,Rdx,Dact1,Casp8,Pla2g10,Eif2s3y,Ppp2r3a,Wnt1,Fbxl5,Xrcc6,Casp3,Timp2,Hip1r,Shc1,Larp6,Ezh2,Vldlr,Srcin1,Nod1,Dcun1d4,Ndfip1,Erbb3,Sema4c,Timm17a,Tet1,Pdgfc,Spatc1l,Angpt4,Nrd1,C1qtnf9,Rell1,Ppp1r16b,Plk3,Sorbs3,Angptl8,Prkcz,Sirt2,Acsl1,Hmgcr,Prickle1,Cdk5,Birc2,Gab1,Ncor2,Rictor,E330034G19Rik,Cntn1,Mapk8ip1,…
331	GO:0048017	inositol lipid-mediated signaling	167	16	7.35	0.0826	Ptk2,Ptpn13,Prr5l,Plch2,Erbb3,Irs1,Unc5b,Pdgfc,Ppp1r16b,Entpd5,Sirt2,Gsn,Plcl1,Pdgfa,Sema4d,Plekha1
332	GO:0034330	cell junction organization	740	49	32.58	0.0857	Ptk2,Malat1,Tjp1,Ptn,App,Apbb1,Sema3e,Enpp2,Pof1b,Rdx,Dmpk,Dact1,Nectin1,Mtmr2,Anapc2,Srcin1,Cdh11,Grhl1,Cdh19,Adgrf1,Cdh20,Coro1c,Cdk5,Mpp5,Dock10,Pkp4,Jam3,Slk,Abhd17b,Myo6,Fscn1,Sema4a,Map4k4,Cldn14,Coro2b,Fgfr2,Abl1,Ugt8a,Mapre2,Arf4,Pcdh17,Cldn11,Kirrel3,Rap1a,Nfasc,Ephb1,Add1,Sema4d,Smad7
333	GO:0031399	regulation of protein modification process	1812	104	79.77	0.0871	Ptk2,Fech,Ahrr,Tnik,Brms1,Uvrag,Trf,Map2k3,Fkbp1a,Pramel7,Cd3e,Ptpn13,Fgf23,Fgb,App,Ptprr,Taf7,Enpp2,Prr5l,Stat2,Dact1,Trip12,Wnt1,Dbndd2,Xrcc6,Casp3,Timp2,Irak3,Epha1,Shc1,Cnot7,Ezh2,Vldlr,Srcin1,Nod1,Dcun1d4,Ndfip1,Erbb3,Sema4c,Tet1,Pdgfc,Spatc1l,Angpt4,Dusp7,Ppp6r1,C1qtnf9,Dicer1,Rell1,Ppp1r16b,Sorbs3,Prkcz,Sirt2,Acsl1,Hmgcr,Prickle1,Coro1c,Cdk5,Hrh4,Birc2,Cdyl,Gab1,Inppl1,Ncor2,Dusp10,Rictor,…
334	GO:0006725	cellular aromatic compound metabolic process	5318	271	234.12	0.0886	Pabpc1l,Slc17a3,Olig1,Polr1c,Srpk3,Fech,Mettl6,Rpusd2,Malat1,Obox3,Ahrr,Uvssa,Myrf,Mef2d,Fign,Slc4a1,Usf1,Fbl,Nr1h5,Zfp639,Dpm1,Brf1,Brms1,Cir1,Zfp273,Pdk3,Utp11,Tk1,Yaf2,Afmid,Uvrag,Vsx2,Trf,Map2k3,Nufip1,Pramel7,Rexo2,Meis1,Fgf23,Eloa,U2af1,Insig1,App,Sox3,Smad2,Vgll4,Tbx10,Fcor,Clk3,Ugp2,Tarsl2,Zbtb25,Erbin,Il17f,Apbb1,Zfp740,Rpp30,Tfdp2,Taf7,Dach2,Tle6,Prr5l,Zfpm1,Sall4,Dbx2,Klf13,Mta3,Pknox1…
335	GO:0071526	semaphorin-plexin signaling pathway	45	7	1.98	0.0913	Sema3e,Sema4c,Sema5a,Sema4a,Sema4f,Sema4d,Sema6a
336	GO:0030838	positive regulation of actin filament polymerization	96	11	4.23	0.0913	Bin1,Arpc1a,Hip1r,Cdc42ep1,Lmod1,Cdc42ep2,Rictor,Gsn,Jmy,Carmil1,Arpc1b
337	GO:0051017	actin filament bundle assembly	169	16	7.44	0.0914	Tjp1,Fscn3,Marcks,Rdx,Epha1,Arhgef10l,Sorbs3,Fscn1,Arhgef10,Lpar1,Coro2b,Abl1,Carmil1,Gas7,Add1,Tmeff2
338	GO:0048013	ephrin receptor signaling pathway	34	6	1.5	0.0922	Ptk2,Rbpj,Efna2,Ptpn11,Efnb3,Ephb1
339	GO:0022010	central nervous system myelination	24	5	1.06	0.0941	Myrf,Nkx6-2,Abca2,Plp1,Mag
340	GO:0031643	positive regulation of myelination	24	5	1.06	0.0941	Myrf,Trf,Dicer1,Tppp,Mag
341	GO:0032291	axon ensheathment in central nervous system	24	5	1.06	0.0941	Myrf,Nkx6-2,Abca2,Plp1,Mag
342	GO:0036010	protein localization to endosome	24	5	1.06	0.0941	Rdx,Mgat3,Scrib,Abhd17b,Micall1
343	GO:0048878	chemical homeostasis	1223	74	53.84	0.0944	Ptk2,Fech,Slc4a1,Usf1,Pim3,Nr1h5,Pdk3,Wnk1,Cnga1,Trf,Fkbp1a,Fgf23,Insig1,App,Fcor,Gpr35,Asgr2,Acer1,Pdk1,Dmpk,Pla2g10,Fbxl5,Trpv3,Slc10a7,Akr1b3,Ms4a1,Ndufaf2,Klf7,Ndfip1,Ptger1,Car14,Dbh,Pdk2,Atp12a,Aco1,Slc4a2,Neo1,Spop,Grhl1,Slc34a3,Tmem165,Angptl8,Hmgcr,Cdk5,Stxbp3,Umod,Hrh4,Rtn4,Atp6v0a2,Ncor2,Foxa3,Tmprss6,Ptpn11,Ldlr,Trpv1,Slc12a3,Casr,Pacs2,Ehd1,Slc30a4,Ldlrap1,Lpar1,Bace2,Map4k4,Elovl1,C…
344	GO:0010646	regulation of cell communication	3472	184	152.85	0.0963	Btn1a1,Ptk2,P4hb,Cnmd,Map1a,Pim3,Tnik,Wnk1,Sharpin,Ralgps1,Trf,Map2k3,Fkbp1a,Pramel7,Cd3e,Ptpn13,Fgf23,Fgb,Insig1,Ptn,App,Smad2,Vgll4,Pate1,Ptprr,Gpr35,Erbin,Il17f,Slc46a2,Tle6,Prr5l,Mal,Dkk4,Ddias,Dmpk,Dact1,Casp8,Pla2g10,Kank1,Tyro3,Homer3,Ppp2r3a,Wnt1,Kif26a,Tle1,Pdia6,Padi2,Timp2,Tkfc,Irak3,Gpr62,Prag1,Hip1r,Shc1,Akr1b3,Cnot7,Mtmr2,Rab7b,Mapkapk5,Anapc2,Ezh2,Ndufaf2,Itgal,Klf7,Eif4e,Cdh11,Nod…
345	GO:0010639	negative regulation of organelle organization	420	31	18.49	0.0987	Map1a,Avil,Tjp1,Insig1,Ssh3,Taf7,Rdx,Kank1,Trip12,Hip1r,Mapre1,Tet1,Rad1,Lmod1,Map4,Carlr,Ccp110,Fbxo43,Parl,Dnm2,Map6d1,Hormad1,Gsn,Xrcc3,Tubb4a,Coro2b,Fgfr2,Tmod2,Carmil1,Add1,Tmeff2

## Sheet: mOL_Upregulated
	Term Id	Term label	# Reference	# Genes	Fold enrichment	Adj. p-value	Genes
1	GO:0099536	synaptic signaling	907	34	4.08	0	Nrg1,Nrxn3,Fgf14,Gabrg3,Grm7,Nlgn1,Tenm2,Grm5,Nrg3,Plcb1,Dlg2,Dlgap1,Syt1,Nrxn1,Atxn1,Cacnb2,Dlgap2,Dgkb,Kalrn,Fgf12,Grin2b,Gria1,Shisa9,Erc2,Gria2,Lrrc4c,Dcc,Ctnnd2,Cacna1c,Cdh8,Grin2a,Grid1,Neto1,Chrm3
2	GO:0099537	trans-synaptic signaling	878	33	3.95	0	Nrxn3,Fgf14,Gabrg3,Grm7,Nlgn1,Tenm2,Grm5,Nrg3,Plcb1,Dlg2,Dlgap1,Syt1,Nrxn1,Atxn1,Cacnb2,Dlgap2,Dgkb,Kalrn,Fgf12,Grin2b,Gria1,Shisa9,Erc2,Gria2,Lrrc4c,Dcc,Ctnnd2,Cacna1c,Cdh8,Grin2a,Grid1,Neto1,Chrm3
3	GO:0007268	chemical synaptic transmission	869	32	3.91	0	Nrxn3,Fgf14,Gabrg3,Grm7,Nlgn1,Grm5,Nrg3,Plcb1,Dlg2,Dlgap1,Syt1,Nrxn1,Atxn1,Cacnb2,Dlgap2,Dgkb,Kalrn,Fgf12,Grin2b,Gria1,Shisa9,Erc2,Gria2,Lrrc4c,Dcc,Ctnnd2,Cacna1c,Cdh8,Grin2a,Grid1,Neto1,Chrm3
4	GO:0098916	anterograde trans-synaptic signaling	869	32	3.91	0	Nrxn3,Fgf14,Gabrg3,Grm7,Nlgn1,Grm5,Nrg3,Plcb1,Dlg2,Dlgap1,Syt1,Nrxn1,Atxn1,Cacnb2,Dlgap2,Dgkb,Kalrn,Fgf12,Grin2b,Gria1,Shisa9,Erc2,Gria2,Lrrc4c,Dcc,Ctnnd2,Cacna1c,Cdh8,Grin2a,Grid1,Neto1,Chrm3
5	GO:0007610	behavior	741	27	3.34	0	Csmd1,Nrg1,Cntnap2,Fgf14,Grm7,Nlgn1,Meis2,Negr1,Adgrb3,Kcnd2,Grm5,Lsamp,Plcb1,Kcnab1,Nrxn1,Atxn1,Adgrl3,Kalrn,Fgf12,Grin2b,Gria1,Ctnnd2,Cacna1c,Foxp2,Grin2a,Grid1,Neto1
6	GO:0007399	nervous system development	2423	43	10.91	0	Rbfox1,Nrg1,Nrxn3,Lrrtm4,Rarb,Cntnap2,Fgf14,Phactr1,Cntn5,Ntm,Robo1,Nlgn1,Meis2,Negr1,Adgrb3,Lrrc7,Tenm2,Gpc6,Grm5,Macrod2,Tafa1,Nrg3,Epha6,Rora,Plcb1,Dlg2,Syt1,Grip1,Cntn4,Nrxn1,Atxn1,Slit3,Asic2,Adgrl3,Robo2,Kalrn,Lrrc4c,Dcc,Ctnnd2,Foxp2,Dclk1,Fat3,Grin2a
7	GO:0034765	regulation of ion transmembrane transport	489	22	2.2	0	Kcnip4,Fgf14,Cacna2d3,Nlgn1,Dpp10,Kcnd2,Grm5,Kcnq5,Plcb1,Kcnab1,Nrxn1,Asic2,Cacnb2,Fgf12,Rgs9,Shisa9,Dpp6,Cacna1c,Actn2,Grin2a,Neto1,Chrm3
8	GO:0007611	learning or memory	299	18	1.35	0	Csmd1,Cntnap2,Grm7,Meis2,Adgrb3,Grm5,Plcb1,Kcnab1,Nrxn1,Atxn1,Kalrn,Grin2b,Gria1,Ctnnd2,Cacna1c,Foxp2,Grin2a,Neto1
9	GO:0043269	regulation of ion transport	743	25	3.34	0	Kcnip4,Fgf14,Cacna2d3,Grm7,Nlgn1,Dpp10,Kcnd2,Grm5,Kcnq5,Plcb1,Syt1,Kcnab1,Nrxn1,Asic2,Cacnb2,Fgf12,Grin2b,Rgs9,Shisa9,Dpp6,Cacna1c,Actn2,Grin2a,Neto1,Chrm3
10	GO:0007612	learning	175	15	0.79	0	Csmd1,Cntnap2,Grm7,Meis2,Adgrb3,Grm5,Nrxn1,Atxn1,Kalrn,Grin2b,Ctnnd2,Cacna1c,Foxp2,Grin2a,Neto1
11	GO:0034220	ion transmembrane transport	937	27	4.22	0	Ryr3,Kcnip4,Fgf14,Gabrg3,Cacna2d3,Nlgn1,Dpp10,Kcnd2,Grm5,Kcnq5,Plcb1,Fam155a,Kcnab1,Nrxn1,Asic2,Cacnb2,Trpm3,Fgf12,Grin2b,Rgs9,Shisa9,Dpp6,Cacna1c,Actn2,Grin2a,Neto1,Chrm3
12	GO:0007267	cell-cell signaling	1729	35	7.78	0	Nrg1,Nrxn3,Fgf14,Gabrg3,Grm7,Nlgn1,Tenm2,Grm5,Nrg3,Plcb1,Dlg2,Dlgap1,Syt1,Nrxn1,Atxn1,Rbms3,Cacnb2,Dlgap2,Dgkb,Kalrn,Fgf12,Grin2b,Gria1,Shisa9,Erc2,Gria2,Lrrc4c,Dcc,Ctnnd2,Cacna1c,Cdh8,Grin2a,Grid1,Neto1,Chrm3
13	GO:0007215	glutamate receptor signaling pathway	93	12	0.42	0	Grm7,Nlgn1,Grm5,Plcb1,Nrxn1,Kalrn,Grin2b,Rgs9,Shisa9,Gria2,Grin2a,Neto1
14	GO:0050890	cognition	336	18	1.51	0	Csmd1,Cntnap2,Grm7,Meis2,Adgrb3,Grm5,Plcb1,Kcnab1,Nrxn1,Atxn1,Kalrn,Grin2b,Gria1,Ctnnd2,Cacna1c,Foxp2,Grin2a,Neto1
15	GO:0034762	regulation of transmembrane transport	582	22	2.62	0	Kcnip4,Fgf14,Cacna2d3,Nlgn1,Dpp10,Kcnd2,Grm5,Kcnq5,Plcb1,Kcnab1,Nrxn1,Asic2,Cacnb2,Fgf12,Rgs9,Shisa9,Dpp6,Cacna1c,Actn2,Grin2a,Neto1,Chrm3
16	GO:0098655	cation transmembrane transport	738	24	3.32	0	Ryr3,Kcnip4,Fgf14,Cacna2d3,Nlgn1,Dpp10,Kcnd2,Kcnq5,Plcb1,Fam155a,Kcnab1,Nrxn1,Asic2,Cacnb2,Trpm3,Fgf12,Grin2b,Rgs9,Shisa9,Dpp6,Cacna1c,Actn2,Grin2a,Neto1
17	GO:0050804	modulation of chemical synaptic transmission	674	23	3.03	0	Nrxn3,Fgf14,Grm7,Nlgn1,Grm5,Nrg3,Plcb1,Dlgap1,Syt1,Nrxn1,Dlgap2,Dgkb,Kalrn,Grin2b,Gria1,Shisa9,Gria2,Lrrc4c,Dcc,Ctnnd2,Grin2a,Grid1,Neto1
18	GO:0099177	regulation of trans-synaptic signaling	675	23	3.04	0	Nrxn3,Fgf14,Grm7,Nlgn1,Grm5,Nrg3,Plcb1,Dlgap1,Syt1,Nrxn1,Dlgap2,Dgkb,Kalrn,Grin2b,Gria1,Shisa9,Gria2,Lrrc4c,Dcc,Ctnnd2,Grin2a,Grid1,Neto1
19	GO:0050808	synapse organization	479	20	2.16	0	Nrg1,Nrxn3,Lrrtm4,Cntn5,Nlgn1,Adgrb3,Gpc6,Grm5,Nrxn1,Asic2,Adgrl3,Cacnb2,Dgkb,Kalrn,Grin2b,Frmpd4,Lrrc4c,Ctnnd2,Cdh8,Grin2a
20	GO:0006811	ion transport	1611	32	7.25	0	Ryr3,Kcnip4,Fgf14,Gabrg3,Cacna2d3,Grm7,Nlgn1,Dpp10,Kcnd2,Grm5,Kcnq5,Plcb1,Syt1,Fam155a,Kcnab1,Nrxn1,Asic2,Cacnb2,Trpm3,Fgf12,Grin2b,Gria1,Rgs9,Shisa9,Gria2,Dpp6,Cacna1c,Actn2,Grin2a,Grid1,Neto1,Chrm3
21	GO:1904062	regulation of cation transmembrane transport	361	17	1.62	0	Kcnip4,Fgf14,Nlgn1,Dpp10,Plcb1,Kcnab1,Nrxn1,Asic2,Cacnb2,Fgf12,Rgs9,Shisa9,Dpp6,Cacna1c,Actn2,Grin2a,Neto1
22	GO:0032412	regulation of ion transmembrane transporter activity	259	15	1.17	0	Fgf14,Nlgn1,Grm5,Plcb1,Kcnab1,Nrxn1,Asic2,Cacnb2,Fgf12,Rgs9,Shisa9,Actn2,Grin2a,Neto1,Chrm3
23	GO:0098660	inorganic ion transmembrane transport	714	22	3.21	0	Ryr3,Kcnip4,Fgf14,Gabrg3,Cacna2d3,Dpp10,Kcnd2,Grm5,Kcnq5,Plcb1,Fam155a,Kcnab1,Asic2,Cacnb2,Fgf12,Grin2b,Rgs9,Dpp6,Cacna1c,Actn2,Grin2a,Neto1
24	GO:0035418	protein localization to synapse	102	11	0.46	0	Nlgn1,Lrrc7,Gpc6,Dlg2,Dlgap1,Grip1,Nrxn1,Asic2,Kalrn,Grin2a,Neto1
25	GO:0022898	regulation of transmembrane transporter activity	270	15	1.22	0	Fgf14,Nlgn1,Grm5,Plcb1,Kcnab1,Nrxn1,Asic2,Cacnb2,Fgf12,Rgs9,Shisa9,Actn2,Grin2a,Neto1,Chrm3
26	GO:0034330	cell junction organization	740	22	3.33	0	Nrg1,Nrxn3,Lrrtm4,Cntn5,Nlgn1,Adgrb3,Gpc6,Grm5,Nrxn1,Asic2,Adgrl3,Cacnb2,Dgkb,Cdh18,Kalrn,Grin2b,Frmpd4,Lrrc4c,Ctnnd2,Cdh8,Actn2,Grin2a
27	GO:0022008	neurogenesis	1835	33	8.26	0	Nrg1,Rarb,Cntnap2,Phactr1,Cntn5,Ntm,Robo1,Nlgn1,Negr1,Adgrb3,Lrrc7,Tenm2,Grm5,Tafa1,Nrg3,Epha6,Rora,Dlg2,Syt1,Grip1,Cntn4,Nrxn1,Atxn1,Slit3,Adgrl3,Robo2,Kalrn,Lrrc4c,Dcc,Ctnnd2,Dclk1,Fat3,Grin2a
28	GO:0048699	generation of neurons	1724	32	7.76	0	Nrg1,Rarb,Cntnap2,Phactr1,Cntn5,Ntm,Robo1,Nlgn1,Negr1,Adgrb3,Lrrc7,Tenm2,Grm5,Tafa1,Nrg3,Epha6,Rora,Dlg2,Syt1,Grip1,Cntn4,Nrxn1,Atxn1,Slit3,Adgrl3,Robo2,Kalrn,Lrrc4c,Dcc,Ctnnd2,Dclk1,Fat3
29	GO:0051960	regulation of nervous system development	1103	26	4.96	0	Nrg1,Lrrtm4,Rarb,Phactr1,Ntm,Robo1,Nlgn1,Negr1,Adgrb3,Lrrc7,Gpc6,Grm5,Tafa1,Nrg3,Syt1,Grip1,Cntn4,Nrxn1,Atxn1,Asic2,Adgrl3,Robo2,Kalrn,Lrrc4c,Dcc,Fat3
30	GO:0032409	regulation of transporter activity	280	15	1.26	0	Fgf14,Nlgn1,Grm5,Plcb1,Kcnab1,Nrxn1,Asic2,Cacnb2,Fgf12,Rgs9,Shisa9,Actn2,Grin2a,Neto1,Chrm3
31	GO:0007155	cell adhesion	1379	28	6.21	0	Nrxn3,Cntnap2,Cntn5,Ntm,Robo1,Nlgn1,Negr1,Lrrc7,Tenm2,Gpc6,Lsamp,Plcb1,Dlg2,Cadm2,Cntn4,Nrxn1,Adgrl3,Robo2,Cdh18,Cdh13,Cntnap5a,Lrrc4c,Ctnnd2,Cntnap5c,Cntnap5b,Cdh8,Fat3,Actn2
32	GO:1902414	protein localization to cell junction	125	11	0.56	0	Nlgn1,Lrrc7,Gpc6,Dlg2,Dlgap1,Grip1,Nrxn1,Asic2,Kalrn,Grin2a,Neto1
33	GO:0098742	cell-cell adhesion via plasma-membrane adhesion molecules	209	13	0.94	0	Cntn5,Robo1,Nlgn1,Tenm2,Gpc6,Nrxn1,Adgrl3,Robo2,Cdh18,Cdh13,Lrrc4c,Cdh8,Fat3
34	GO:0022610	biological adhesion	1392	28	6.27	0	Nrxn3,Cntnap2,Cntn5,Ntm,Robo1,Nlgn1,Negr1,Lrrc7,Tenm2,Gpc6,Lsamp,Plcb1,Dlg2,Cadm2,Cntn4,Nrxn1,Adgrl3,Robo2,Cdh18,Cdh13,Cntnap5a,Lrrc4c,Ctnnd2,Cntnap5c,Cntnap5b,Cdh8,Fat3,Actn2
35	GO:0098662	inorganic cation transmembrane transport	657	20	2.96	0	Ryr3,Kcnip4,Fgf14,Cacna2d3,Dpp10,Kcnd2,Kcnq5,Plcb1,Fam155a,Kcnab1,Asic2,Cacnb2,Fgf12,Grin2b,Rgs9,Dpp6,Cacna1c,Actn2,Grin2a,Neto1
36	GO:0055085	transmembrane transport	1311	27	5.9	0	Ryr3,Kcnip4,Fgf14,Gabrg3,Cacna2d3,Nlgn1,Dpp10,Kcnd2,Grm5,Kcnq5,Plcb1,Fam155a,Kcnab1,Nrxn1,Asic2,Cacnb2,Trpm3,Fgf12,Grin2b,Rgs9,Shisa9,Dpp6,Cacna1c,Actn2,Grin2a,Neto1,Chrm3
37	GO:2001257	regulation of cation channel activity	176	12	0.79	0	Fgf14,Nlgn1,Kcnab1,Nrxn1,Asic2,Cacnb2,Fgf12,Rgs9,Shisa9,Actn2,Grin2a,Neto1
38	GO:0006812	cation transport	1131	25	5.09	0	Ryr3,Kcnip4,Fgf14,Cacna2d3,Nlgn1,Dpp10,Kcnd2,Kcnq5,Plcb1,Syt1,Fam155a,Kcnab1,Nrxn1,Asic2,Cacnb2,Trpm3,Fgf12,Grin2b,Rgs9,Shisa9,Dpp6,Cacna1c,Actn2,Grin2a,Neto1
39	GO:0031175	neuron projection development	1118	24	5.03	0	Nrg1,Cntnap2,Phactr1,Cntn5,Ntm,Robo1,Nlgn1,Negr1,Adgrb3,Lrrc7,Tenm2,Epha6,Syt1,Grip1,Cntn4,Nrxn1,Slit3,Robo2,Kalrn,Lrrc4c,Dcc,Ctnnd2,Dclk1,Fat3
40	GO:0042391	regulation of membrane potential	450	16	2.03	0	Fgf14,Gabrg3,Nlgn1,Kcnd2,Nrxn1,Atxn1,Asic2,Cacnb2,Fgf12,Grin2b,Gria1,Dpp6,Cacna1c,Actn2,Grin2a,Neto1
41	GO:0120036	plasma membrane bounded cell projection organization	1581	28	7.12	0	Nrg1,Cntnap2,Phactr1,Cntn5,Ntm,Robo1,Nlgn1,Negr1,Adgrb3,Lrrc7,Tenm2,Epha6,Syt1,Grip1,Cntn4,Nrxn1,Slit3,Robo2,Kalrn,Grin2b,Cdh13,Lrrc4c,Dcc,Ctnnd2,Dclk1,Fat3,Actn2,Grin2a
42	GO:0048731	system development	4878	51	21.96	0	Rbfox1,Csmd1,Nrg1,Nrxn3,Lrrtm4,Rarb,Cntnap2,Fgf14,Phactr1,Cntn5,Ntm,Robo1,Nlgn1,Meis2,Negr1,Adgrb3,Lrrc7,Tenm2,Gpc6,Grm5,Macrod2,Sgcz,Tafa1,Nrg3,Epha6,Meg3,Rora,Plcb1,Dlg2,Syt1,Grip1,Cntn4,Nrxn1,Atxn1,Slit3,Asic2,Adgrl3,Robo2,Kalrn,Grin2b,Cdh13,Lrrc4c,Dcc,Ctnnd2,Cacna1c,Foxp2,Dclk1,Fat3,Actn2,Grin2a,Inpp4b
43	GO:0050877	nervous system process	2331	34	10.49	0	Rbfox1,Csmd1,Nrg1,Cntnap2,Fgf14,Gabrg3,Cntn5,Grm7,Nlgn1,Meis2,Adgrb3,Kcnd2,Grm5,Plcb1,Dlg2,Dlgap1,Kcnab1,Nrxn1,Atxn1,Asic2,Cacnb2,Dlgap2,Kalrn,Fgf12,Grin2b,Gria1,Rgs9,Shisa9,Dpp6,Ctnnd2,Cacna1c,Foxp2,Grin2a,Neto1
44	GO:0048666	neuron development	1267	25	5.7	0	Nrg1,Cntnap2,Phactr1,Cntn5,Ntm,Robo1,Nlgn1,Negr1,Adgrb3,Lrrc7,Tenm2,Epha6,Dlg2,Syt1,Grip1,Cntn4,Nrxn1,Slit3,Robo2,Kalrn,Lrrc4c,Dcc,Ctnnd2,Dclk1,Fat3
45	GO:0048812	neuron projection morphogenesis	698	19	3.14	0	Nrg1,Cntnap2,Phactr1,Cntn5,Robo1,Nlgn1,Adgrb3,Tenm2,Epha6,Syt1,Grip1,Cntn4,Slit3,Robo2,Kalrn,Lrrc4c,Dcc,Ctnnd2,Dclk1
46	GO:0030001	metal ion transport	875	21	3.94	0	Ryr3,Kcnip4,Fgf14,Cacna2d3,Dpp10,Kcnd2,Kcnq5,Plcb1,Fam155a,Kcnab1,Asic2,Cacnb2,Trpm3,Fgf12,Grin2b,Rgs9,Dpp6,Cacna1c,Actn2,Grin2a,Neto1
47	GO:0120039	plasma membrane bounded cell projection morphogenesis	712	19	3.2	0	Nrg1,Cntnap2,Phactr1,Cntn5,Robo1,Nlgn1,Adgrb3,Tenm2,Epha6,Syt1,Grip1,Cntn4,Slit3,Robo2,Kalrn,Lrrc4c,Dcc,Ctnnd2,Dclk1
48	GO:0030030	cell projection organization	1628	28	7.33	0	Nrg1,Cntnap2,Phactr1,Cntn5,Ntm,Robo1,Nlgn1,Negr1,Adgrb3,Lrrc7,Tenm2,Epha6,Syt1,Grip1,Cntn4,Nrxn1,Slit3,Robo2,Kalrn,Grin2b,Cdh13,Lrrc4c,Dcc,Ctnnd2,Dclk1,Fat3,Actn2,Grin2a
49	GO:0048858	cell projection morphogenesis	717	19	3.23	0	Nrg1,Cntnap2,Phactr1,Cntn5,Robo1,Nlgn1,Adgrb3,Tenm2,Epha6,Syt1,Grip1,Cntn4,Slit3,Robo2,Kalrn,Lrrc4c,Dcc,Ctnnd2,Dclk1
50	GO:0051239	regulation of multicellular organismal process	3366	41	15.15	0	Rbfox1,Nrg1,Lrrtm4,Rarb,Phactr1,Ntm,Robo1,Nlgn1,Meis2,Negr1,Adgrb3,Lrrc7,Gpc6,Grm5,Tafa1,Nrg3,Rora,Plcb1,Dlgap1,Syt1,Grip1,Cntn4,Nrxn1,Atxn1,Asic2,Adgrl3,Cacnb2,Dlgap2,Robo2,Kalrn,Fgf12,Shisa9,Lrrc4c,Dcc,Cacna1c,Foxp2,Fat3,Grin2a,Inpp4b,Neto1,Chrm3
51	GO:0030182	neuron differentiation	1541	27	6.94	0	Nrg1,Rarb,Cntnap2,Phactr1,Cntn5,Ntm,Robo1,Nlgn1,Negr1,Adgrb3,Lrrc7,Tenm2,Epha6,Rora,Dlg2,Syt1,Grip1,Cntn4,Nrxn1,Slit3,Robo2,Kalrn,Lrrc4c,Dcc,Ctnnd2,Dclk1,Fat3
52	GO:0051049	regulation of transport	1906	30	8.58	0	Nrxn3,Kcnip4,Fgf14,Cacna2d3,Grm7,Nlgn1,Dpp10,Kcnd2,Grm5,Kcnq5,Plcb1,Syt1,Frmd4a,Kcnab1,Nrxn1,Asic2,Cacnb2,Kalrn,Fgf12,Grin2b,Cdh13,Rgs9,Shisa9,Dpp6,Cacna1c,Actn2,Grin2a,Inpp4b,Neto1,Chrm3
53	GO:0032990	cell part morphogenesis	740	19	3.33	0	Nrg1,Cntnap2,Phactr1,Cntn5,Robo1,Nlgn1,Adgrb3,Tenm2,Epha6,Syt1,Grip1,Cntn4,Slit3,Robo2,Kalrn,Lrrc4c,Dcc,Ctnnd2,Dclk1
54	GO:0099601	regulation of neurotransmitter receptor activity	68	8	0.31	0	Nlgn1,Dlgap1,Nrxn1,Dlgap2,Rgs9,Shisa9,Grin2a,Neto1
55	GO:0032989	cellular component morphogenesis	835	20	3.76	0	Nrg1,Cntnap2,Phactr1,Cntn5,Robo1,Nlgn1,Adgrb3,Tenm2,Epha6,Syt1,Grip1,Cntn4,Slit3,Robo2,Kalrn,Lrrc4c,Dcc,Ctnnd2,Dclk1,Actn2
56	GO:0051962	positive regulation of nervous system development	667	18	3	0	Nrg1,Lrrtm4,Rarb,Robo1,Nlgn1,Negr1,Adgrb3,Lrrc7,Grm5,Syt1,Grip1,Nrxn1,Atxn1,Asic2,Adgrl3,Robo2,Kalrn,Dcc
57	GO:0003008	system process	3009	38	13.54	0	Rbfox1,Csmd1,Nrg1,Cntnap2,Ryr3,Fgf14,Gabrg3,Cntn5,Grm7,Nlgn1,Meis2,Adgrb3,Kcnd2,Grm5,Sgcz,Plcb1,Dlg2,Dlgap1,Kcnab1,Nrxn1,Atxn1,Asic2,Cacnb2,Dlgap2,Kalrn,Fgf12,Grin2b,Gria1,Rgs9,Shisa9,Dpp6,Ctnnd2,Cacna1c,Foxp2,Actn2,Grin2a,Neto1,Chrm3
58	GO:0032879	regulation of localization	2874	37	12.94	0	Nrg1,Nrxn3,Ryr3,Kcnip4,Fgf14,Phactr1,Cacna2d3,Grm7,Robo1,Nlgn1,Dpp10,Kcnd2,Gpc6,Grm5,Kcnq5,Nrg3,Plcb1,Syt1,Frmd4a,Kcnab1,Nrxn1,Asic2,Cacnb2,Kalrn,Fgf12,Grin2b,Cdh13,Rgs9,Shisa9,Dpp6,Cacna1c,Dclk1,Actn2,Grin2a,Inpp4b,Neto1,Chrm3
59	GO:0097120	receptor localization to synapse	73	8	0.33	0	Nlgn1,Lrrc7,Gpc6,Dlg2,Grip1,Nrxn1,Kalrn,Neto1
60	GO:0007275	multicellular organism development	5467	53	24.61	0	Rbfox1,Csmd1,Nrg1,Nrxn3,Lrrtm4,Rarb,Cntnap2,Fgf14,Phactr1,Cntn5,Ntm,Robo1,Nlgn1,Meis2,Negr1,Adgrb3,Lrrc7,Tenm2,Gpc6,Grm5,Macrod2,Sgcz,Tafa1,Nrg3,Epha6,Meg3,Rora,Plcb1,Dlg2,Syt1,Grip1,Cntn4,Nrxn1,Atxn1,Slit3,Asic2,Adgrl3,Robo2,Cdh18,Kalrn,Grin2b,Cdh13,Lrrc4c,Dcc,Ctnnd2,Cacna1c,Foxp2,Dclk1,Cdh8,Fat3,Actn2,Grin2a,Inpp4b
61	GO:0035249	synaptic transmission, glutamatergic	109	9	0.49	0	Grm7,Nlgn1,Grm5,Syt1,Nrxn1,Kalrn,Gria2,Cdh8,Grid1
62	GO:0007626	locomotory behavior	258	12	1.16	0	Nrg1,Fgf14,Negr1,Kcnd2,Grm5,Lsamp,Atxn1,Adgrl3,Kalrn,Fgf12,Cacna1c,Grin2a
63	GO:0050767	regulation of neurogenesis	977	21	4.4	0	Nrg1,Rarb,Phactr1,Ntm,Robo1,Nlgn1,Negr1,Adgrb3,Lrrc7,Grm5,Tafa1,Nrg3,Syt1,Grip1,Cntn4,Atxn1,Robo2,Kalrn,Lrrc4c,Dcc,Fat3
64	GO:0032501	multicellular organismal process	8423	68	37.91	0	Rbfox1,Csmd1,Nrg1,Nrxn3,Lrrtm4,Rarb,Cntnap2,Ryr3,Fgf14,Phactr1,Gabrg3,Cntn5,Ntm,Grm7,Robo1,Nlgn1,Meis2,Negr1,Adgrb3,Lrrc7,Tenm2,Kcnd2,Gpc6,Grm5,Macrod2,Sgcz,Tafa1,Nrg3,Epha6,Meg3,Rora,Plcb1,Dlg2,Dlgap1,Syt1,Grip1,Kcnab1,Cntn4,Nrxn1,Atxn1,Slit3,Asic2,Adgrl3,Cacnb2,Dlgap2,Robo2,Cdh18,Kalrn,Fgf12,Grin2b,Cdh13,Gria1,Rgs9,Shisa9,Lrrc4c,Dpp6,Dcc,Ctnnd2,Cacna1c,Foxp2,Dclk1,Cdh8,Fat3,Actn2,Grin2a,Inpp4b,…
65	GO:0060078	regulation of postsynaptic membrane potential	114	9	0.51	0	Fgf14,Gabrg3,Nlgn1,Nrxn1,Atxn1,Grin2b,Gria1,Grin2a,Neto1
66	GO:0000902	cell morphogenesis	1107	22	4.98	0	Nrg1,Cntnap2,Phactr1,Cntn5,Robo1,Nlgn1,Adgrb3,Tenm2,Epha6,Syt1,Grip1,Cntn4,Slit3,Robo2,Cdh18,Kalrn,Lrrc4c,Dcc,Ctnnd2,Dclk1,Cdh8,Fat3
67	GO:0050807	regulation of synapse organization	277	12	1.25	0	Lrrtm4,Nlgn1,Adgrb3,Gpc6,Nrxn1,Asic2,Adgrl3,Dgkb,Kalrn,Grin2b,Frmpd4,Cdh8
68	GO:0050803	regulation of synapse structure or activity	289	12	1.3	0	Lrrtm4,Nlgn1,Adgrb3,Gpc6,Nrxn1,Asic2,Adgrl3,Dgkb,Kalrn,Grin2b,Frmpd4,Cdh8
69	GO:0034329	cell junction assembly	426	14	1.92	0	Nrg1,Nrxn3,Lrrtm4,Cntn5,Nlgn1,Adgrb3,Gpc6,Nrxn1,Asic2,Adgrl3,Cdh18,Ctnnd2,Cdh8,Actn2
70	GO:0051179	localization	6076	55	27.35	0	Nrg1,Nrxn3,Lrrtm4,Cntnap2,Ryr3,Kcnip4,Fgf14,Phactr1,Gabrg3,Cacna2d3,Grm7,Robo1,Nlgn1,Dpp10,Lrrc7,Kcnd2,Gpc6,Grm5,Kcnq5,Nrg3,Plcb1,Dlg2,Dlgap1,Syt1,Fam155a,Frmd4a,Slc35f3,Grip1,Kcnab1,Nrxn1,Atxn1,Asic2,Adgrl3,Cacnb2,Trpm3,Kalrn,Fgf12,Grin2b,Cdh13,Gria1,Rgs9,Shisa9,Erc2,Gria2,Dpp6,Dcc,Cacna1c,Dclk1,Fat3,Actn2,Grin2a,Inpp4b,Grid1,Neto1,Chrm3
71	GO:0010469	regulation of signaling receptor activity	132	9	0.59	0	Nlgn1,Tafa1,Dlgap1,Nrxn1,Dlgap2,Rgs9,Shisa9,Grin2a,Neto1
72	GO:2000026	regulation of multicellular organismal development	2254	31	10.15	0	Rbfox1,Nrg1,Lrrtm4,Rarb,Phactr1,Ntm,Robo1,Nlgn1,Meis2,Negr1,Adgrb3,Lrrc7,Gpc6,Grm5,Tafa1,Nrg3,Plcb1,Syt1,Grip1,Cntn4,Nrxn1,Atxn1,Asic2,Adgrl3,Robo2,Kalrn,Lrrc4c,Dcc,Foxp2,Fat3,Inpp4b
73	GO:0023052	signaling	6743	58	30.35	0	Nrg1,Nrxn3,Rarb,Pde10a,Fgf14,Gabrg3,Grm7,Robo1,Nlgn1,Pde7b,Adgrb3,Tenm2,Kcnd2,Gpc6,Grm5,Tafa1,Nrg3,Epha6,Meg3,Rora,Plcb1,Dlg2,Dlgap1,Syt1,Nrxn1,Atxn1,Rbms3,Slit3,Asic2,Adgrl3,Cacnb2,Dlgap2,Dgkb,Robo2,Kalrn,Fgf12,Grin2b,Kctd16,Cdh13,Gria1,Rgs9,Shisa9,Erc2,Gria2,Zfp385b,Lrrc4c,Dpp6,Dcc,Ctnnd2,Cacna1c,Dclk1,Cdh8,Actn2,Grin2a,Inpp4b,Grid1,Neto1,Chrm3
74	GO:0007416	synapse assembly	191	10	0.86	0	Nrg1,Nrxn3,Lrrtm4,Cntn5,Nlgn1,Adgrb3,Gpc6,Nrxn1,Asic2,Adgrl3
75	GO:0048468	cell development	2461	32	11.08	0	Nrg1,Rarb,Cntnap2,Phactr1,Cntn5,Ntm,Robo1,Nlgn1,Negr1,Adgrb3,Lrrc7,Tenm2,Grm5,Tafa1,Nrg3,Epha6,Plcb1,Dlg2,Syt1,Grip1,Cntn4,Nrxn1,Atxn1,Slit3,Robo2,Kalrn,Lrrc4c,Dcc,Ctnnd2,Dclk1,Fat3,Actn2
76	GO:0007154	cell communication	6798	58	30.6	0	Nrg1,Nrxn3,Rarb,Pde10a,Fgf14,Gabrg3,Grm7,Robo1,Nlgn1,Pde7b,Adgrb3,Tenm2,Kcnd2,Gpc6,Grm5,Tafa1,Nrg3,Epha6,Meg3,Rora,Plcb1,Dlg2,Dlgap1,Syt1,Nrxn1,Atxn1,Rbms3,Slit3,Asic2,Adgrl3,Cacnb2,Dlgap2,Dgkb,Robo2,Kalrn,Fgf12,Grin2b,Kctd16,Cdh13,Gria1,Rgs9,Shisa9,Erc2,Gria2,Zfp385b,Lrrc4c,Dpp6,Dcc,Ctnnd2,Cacna1c,Dclk1,Cdh8,Actn2,Grin2a,Inpp4b,Grid1,Neto1,Chrm3
77	GO:0060284	regulation of cell development	1121	21	5.05	0	Nrg1,Rarb,Phactr1,Ntm,Robo1,Nlgn1,Negr1,Adgrb3,Lrrc7,Grm5,Tafa1,Nrg3,Syt1,Grip1,Cntn4,Atxn1,Robo2,Kalrn,Lrrc4c,Dcc,Fat3
78	GO:0007613	memory	149	9	0.67	0	Csmd1,Grm7,Plcb1,Atxn1,Kalrn,Grin2b,Gria1,Grin2a,Neto1
79	GO:0008306	associative learning	108	8	0.49	0	Csmd1,Grm7,Meis2,Atxn1,Grin2b,Cacna1c,Grin2a,Neto1
80	GO:0048667	cell morphogenesis involved in neuron differentiation	647	16	2.91	0	Nrg1,Phactr1,Cntn5,Robo1,Nlgn1,Adgrb3,Tenm2,Epha6,Cntn4,Slit3,Robo2,Kalrn,Lrrc4c,Dcc,Ctnnd2,Dclk1
81	GO:0048856	anatomical structure development	5977	53	26.9	0	Rbfox1,Csmd1,Nrg1,Nrxn3,Lrrtm4,Rarb,Cntnap2,Fgf14,Phactr1,Cntn5,Ntm,Robo1,Nlgn1,Meis2,Negr1,Adgrb3,Lrrc7,Tenm2,Gpc6,Grm5,Macrod2,Sgcz,Tafa1,Nrg3,Epha6,Meg3,Rora,Plcb1,Dlg2,Syt1,Grip1,Cntn4,Nrxn1,Atxn1,Slit3,Asic2,Adgrl3,Robo2,Cdh18,Kalrn,Grin2b,Cdh13,Lrrc4c,Dcc,Ctnnd2,Cacna1c,Foxp2,Dclk1,Cdh8,Fat3,Actn2,Grin2a,Inpp4b
82	GO:0007420	brain development	660	16	2.97	0	Nrg1,Rarb,Cntnap2,Phactr1,Robo1,Meis2,Macrod2,Nrg3,Rora,Plcb1,Nrxn1,Atxn1,Adgrl3,Robo2,Foxp2,Dclk1
83	GO:0072657	protein localization to membrane	573	15	2.58	0	Lrrtm4,Kcnip4,Nlgn1,Dpp10,Lrrc7,Gpc6,Dlg2,Grip1,Nrxn1,Cacnb2,Kalrn,Grin2b,Dpp6,Actn2,Grin2a
84	GO:0010646	regulation of cell communication	3472	38	15.63	0	Nrg1,Nrxn3,Pde10a,Fgf14,Grm7,Robo1,Nlgn1,Gpc6,Grm5,Tafa1,Nrg3,Rora,Plcb1,Dlgap1,Syt1,Nrxn1,Atxn1,Rbms3,Slit3,Dlgap2,Dgkb,Robo2,Kalrn,Fgf12,Grin2b,Kctd16,Cdh13,Gria1,Rgs9,Shisa9,Gria2,Lrrc4c,Dcc,Ctnnd2,Grin2a,Inpp4b,Grid1,Neto1
85	GO:0098609	cell-cell adhesion	768	17	3.46	0	Cntn5,Robo1,Nlgn1,Negr1,Lrrc7,Tenm2,Gpc6,Dlg2,Nrxn1,Adgrl3,Robo2,Cdh18,Cdh13,Lrrc4c,Ctnnd2,Cdh8,Fat3
86	GO:0023051	regulation of signaling	3486	38	15.69	0	Nrg1,Nrxn3,Pde10a,Fgf14,Grm7,Robo1,Nlgn1,Gpc6,Grm5,Tafa1,Nrg3,Rora,Plcb1,Dlgap1,Syt1,Nrxn1,Atxn1,Rbms3,Slit3,Dlgap2,Dgkb,Robo2,Kalrn,Fgf12,Grin2b,Kctd16,Cdh13,Gria1,Rgs9,Shisa9,Gria2,Lrrc4c,Dcc,Ctnnd2,Grin2a,Inpp4b,Grid1,Neto1
87	GO:0051966	regulation of synaptic transmission, glutamatergic	79	7	0.36	0	Grm7,Nlgn1,Grm5,Syt1,Nrxn1,Kalrn,Gria2
88	GO:0050793	regulation of developmental process	2813	33	12.66	0	Rbfox1,Nrg1,Lrrtm4,Rarb,Phactr1,Ntm,Robo1,Nlgn1,Meis2,Negr1,Adgrb3,Lrrc7,Gpc6,Grm5,Tafa1,Nrg3,Rora,Plcb1,Syt1,Grip1,Cntn4,Nrxn1,Atxn1,Asic2,Adgrl3,Robo2,Kalrn,Lrrc4c,Dcc,Cacna1c,Foxp2,Fat3,Inpp4b
89	GO:0060322	head development	715	16	3.22	0	Nrg1,Rarb,Cntnap2,Phactr1,Robo1,Meis2,Macrod2,Nrg3,Rora,Plcb1,Nrxn1,Atxn1,Adgrl3,Robo2,Foxp2,Dclk1
90	GO:0009653	anatomical structure morphogenesis	2820	33	12.69	0	Csmd1,Nrg1,Nrxn3,Rarb,Cntnap2,Phactr1,Cntn5,Robo1,Nlgn1,Meis2,Adgrb3,Tenm2,Nrg3,Epha6,Rora,Syt1,Grip1,Cntn4,Nrxn1,Slit3,Robo2,Cdh18,Kalrn,Cdh13,Lrrc4c,Dcc,Ctnnd2,Cacna1c,Foxp2,Dclk1,Cdh8,Fat3,Actn2
91	GO:0000904	cell morphogenesis involved in differentiation	814	17	3.66	0	Nrg1,Phactr1,Cntn5,Robo1,Nlgn1,Adgrb3,Tenm2,Epha6,Cntn4,Slit3,Robo2,Kalrn,Lrrc4c,Dcc,Ctnnd2,Dclk1,Fat3
92	GO:0031644	regulation of nervous system process	185	9	0.83	0	Nrg1,Nlgn1,Dlgap1,Nrxn1,Dlgap2,Fgf12,Shisa9,Grin2a,Neto1
93	GO:0065008	regulation of biological quality	4104	41	18.47	0	Csmd1,Nrg1,Nrxn3,Lrrtm4,Ryr3,Fgf14,Gabrg3,Grm7,Nlgn1,Adgrb3,Kcnd2,Gpc6,Grm5,Rora,Plcb1,Dlg2,Syt1,Fam155a,Grip1,Nrxn1,Atxn1,Asic2,Adgrl3,Cacnb2,Dgkb,Kalrn,Fgf12,Grin2b,Gria1,Shisa9,Erc2,Frmpd4,Dpp6,Ctnnd2,Cacna1c,Cdh8,Actn2,Grin2a,Inpp4b,Neto1,Chrm3
94	GO:1900449	regulation of glutamate receptor signaling pathway	56	6	0.25	0	Nlgn1,Nrxn1,Rgs9,Shisa9,Grin2a,Neto1
95	GO:0001508	action potential	138	8	0.62	0	Kcnd2,Cacnb2,Fgf12,Grin2b,Gria1,Dpp6,Cacna1c,Grin2a
96	GO:0050905	neuromuscular process	140	8	0.63	0	Rbfox1,Csmd1,Nrg1,Fgf14,Nrxn1,Fgf12,Grin2b,Grin2a
97	GO:0099173	postsynapse organization	200	9	0.9	0	Lrrtm4,Nlgn1,Nrxn1,Dgkb,Kalrn,Grin2b,Frmpd4,Ctnnd2,Grin2a
98	GO:0043270	positive regulation of ion transport	334	11	1.5	0	Fgf14,Plcb1,Syt1,Asic2,Cacnb2,Fgf12,Grin2b,Rgs9,Dpp6,Cacna1c,Actn2
99	GO:0001964	startle response	34	5	0.15	0	Csmd1,Nrg1,Nrxn1,Grin2b,Grin2a
100	GO:0045595	regulation of cell differentiation	1971	26	8.87	0	Rbfox1,Nrg1,Rarb,Phactr1,Ntm,Robo1,Nlgn1,Meis2,Negr1,Adgrb3,Lrrc7,Grm5,Tafa1,Nrg3,Rora,Plcb1,Syt1,Grip1,Cntn4,Atxn1,Robo2,Kalrn,Lrrc4c,Dcc,Fat3,Inpp4b
101	GO:0006810	transport	4431	42	19.94	0	Nrxn3,Ryr3,Kcnip4,Fgf14,Gabrg3,Cacna2d3,Grm7,Nlgn1,Dpp10,Kcnd2,Grm5,Kcnq5,Plcb1,Dlg2,Syt1,Fam155a,Frmd4a,Slc35f3,Grip1,Kcnab1,Nrxn1,Atxn1,Asic2,Cacnb2,Trpm3,Kalrn,Fgf12,Grin2b,Cdh13,Gria1,Rgs9,Shisa9,Erc2,Gria2,Dpp6,Cacna1c,Actn2,Grin2a,Inpp4b,Grid1,Neto1,Chrm3
102	GO:0016339	calcium-dependent cell-cell adhesion via plasma membrane cell adhesion molecules	35	5	0.16	0	Nlgn1,Nrxn1,Cdh18,Cdh13,Cdh8
103	GO:0045664	regulation of neuron differentiation	793	16	3.57	0	Nrg1,Rarb,Ntm,Robo1,Nlgn1,Negr1,Adgrb3,Lrrc7,Syt1,Grip1,Cntn4,Robo2,Kalrn,Lrrc4c,Dcc,Fat3
104	GO:0010959	regulation of metal ion transport	427	12	1.92	0	Kcnip4,Fgf14,Dpp10,Plcb1,Kcnab1,Cacnb2,Fgf12,Rgs9,Dpp6,Cacna1c,Actn2,Neto1
105	GO:0120035	regulation of plasma membrane bounded cell projection organization	798	16	3.59	0	Nrg1,Ntm,Robo1,Nlgn1,Negr1,Adgrb3,Lrrc7,Syt1,Grip1,Nrxn1,Robo2,Kalrn,Grin2b,Lrrc4c,Dcc,Fat3
106	GO:0032502	developmental process	6449	53	29.03	0.0001	Rbfox1,Csmd1,Nrg1,Nrxn3,Lrrtm4,Rarb,Cntnap2,Fgf14,Phactr1,Cntn5,Ntm,Robo1,Nlgn1,Meis2,Negr1,Adgrb3,Lrrc7,Tenm2,Gpc6,Grm5,Macrod2,Sgcz,Tafa1,Nrg3,Epha6,Meg3,Rora,Plcb1,Dlg2,Syt1,Grip1,Cntn4,Nrxn1,Atxn1,Slit3,Asic2,Adgrl3,Robo2,Cdh18,Kalrn,Grin2b,Cdh13,Lrrc4c,Dcc,Ctnnd2,Cacna1c,Foxp2,Dclk1,Cdh8,Fat3,Actn2,Grin2a,Inpp4b
107	GO:0051668	localization within membrane	109	7	0.49	0.0001	Lrrtm4,Nlgn1,Lrrc7,Dlg2,Nrxn1,Grin2b,Cdh13
108	GO:0031344	regulation of cell projection organization	807	16	3.63	0.0001	Nrg1,Ntm,Robo1,Nlgn1,Negr1,Adgrb3,Lrrc7,Syt1,Grip1,Nrxn1,Robo2,Kalrn,Grin2b,Lrrc4c,Dcc,Fat3
109	GO:0048168	regulation of neuronal synaptic plasticity	69	6	0.31	0.0001	Grm5,Kalrn,Grin2b,Shisa9,Grin2a,Neto1
110	GO:1990778	protein localization to cell periphery	363	11	1.63	0.0001	Kcnip4,Dpp10,Gpc6,Dlg2,Grip1,Nrxn1,Cacnb2,Kalrn,Dpp6,Actn2,Grin2a
111	GO:0010975	regulation of neuron projection development	623	14	2.8	0.0001	Nrg1,Ntm,Robo1,Nlgn1,Negr1,Adgrb3,Lrrc7,Syt1,Grip1,Robo2,Kalrn,Lrrc4c,Dcc,Fat3
112	GO:0043113	receptor clustering	71	6	0.32	0.0001	Lrrtm4,Nlgn1,Lrrc7,Dlg2,Nrxn1,Grin2b
113	GO:0050794	regulation of cellular process	11652	77	52.45	0.0001	Rbfox1,Nrg1,Nrxn3,Lrrtm4,Celf2,Rarb,Pde10a,Ryr3,Kcnip4,Fgf14,Phactr1,Gabrg3,Cacna2d3,Ntm,Grm7,Robo1,Nlgn1,Pde7b,Meis2,Negr1,Adgrb3,Dpp10,Lrrc7,Tenm2,Kcnd2,Gpc6,Grm5,Kcnq5,Tafa1,Nrg3,Epha6,Meg3,Rora,Plcb1,Dlg2,Dlgap1,Syt1,Frmd4a,Grip1,Kcnab1,Cntn4,Nrxn1,Atxn1,Rbms3,Slit3,Asic2,Adgrl3,Cacnb2,Dlgap2,Dgkb,Robo2,Kalrn,Fgf12,Grin2b,Kctd16,Cdh13,Gria1,Rgs9,Shisa9,Frmpd4,Gria2,Zfp385b,Lrrc4c,Dpp6,Dcc,Ctn…
114	GO:0007417	central nervous system development	930	17	4.19	0.0001	Nrg1,Rarb,Cntnap2,Phactr1,Robo1,Meis2,Macrod2,Nrg3,Rora,Plcb1,Nrxn1,Atxn1,Adgrl3,Robo2,Dcc,Foxp2,Dclk1
115	GO:0035235	ionotropic glutamate receptor signaling pathway	17	4	0.08	0.0001	Kalrn,Grin2b,Gria2,Grin2a
116	GO:1904064	positive regulation of cation transmembrane transport	170	8	0.77	0.0001	Fgf14,Plcb1,Asic2,Cacnb2,Rgs9,Dpp6,Cacna1c,Actn2
117	GO:0051234	establishment of localization	4571	42	20.57	0.0001	Nrxn3,Ryr3,Kcnip4,Fgf14,Gabrg3,Cacna2d3,Grm7,Nlgn1,Dpp10,Kcnd2,Grm5,Kcnq5,Plcb1,Dlg2,Syt1,Fam155a,Frmd4a,Slc35f3,Grip1,Kcnab1,Nrxn1,Atxn1,Asic2,Cacnb2,Trpm3,Kalrn,Fgf12,Grin2b,Cdh13,Gria1,Rgs9,Shisa9,Erc2,Gria2,Dpp6,Cacna1c,Actn2,Grin2a,Inpp4b,Grid1,Neto1,Chrm3
118	GO:0016358	dendrite development	306	10	1.38	0.0001	Nrg1,Phactr1,Robo1,Nlgn1,Adgrb3,Grip1,Kalrn,Ctnnd2,Dclk1,Fat3
119	GO:0051963	regulation of synapse assembly	124	7	0.56	0.0001	Lrrtm4,Nlgn1,Adgrb3,Gpc6,Nrxn1,Asic2,Adgrl3
120	GO:0050919	negative chemotaxis	44	5	0.2	0.0001	Nrg1,Robo1,Nrg3,Slit3,Robo2
121	GO:0051965	positive regulation of synapse assembly	80	6	0.36	0.0001	Lrrtm4,Nlgn1,Adgrb3,Nrxn1,Asic2,Adgrl3
122	GO:0007409	axonogenesis	482	12	2.17	0.0001	Nrg1,Cntn5,Robo1,Tenm2,Epha6,Cntn4,Slit3,Robo2,Kalrn,Lrrc4c,Dcc,Dclk1
123	GO:0030534	adult behavior	184	8	0.83	0.0001	Cntnap2,Fgf14,Grm7,Nrxn1,Atxn1,Kalrn,Fgf12,Cacna1c
124	GO:0015672	monovalent inorganic cation transport	489	12	2.2	0.0002	Kcnip4,Fgf14,Dpp10,Kcnd2,Kcnq5,Plcb1,Kcnab1,Asic2,Fgf12,Dpp6,Actn2,Neto1
125	GO:0034767	positive regulation of ion transmembrane transport	187	8	0.84	0.0002	Fgf14,Plcb1,Asic2,Cacnb2,Rgs9,Dpp6,Cacna1c,Actn2
126	GO:1901379	regulation of potassium ion transmembrane transport	86	6	0.39	0.0002	Kcnip4,Dpp10,Kcnab1,Dpp6,Actn2,Neto1
127	GO:0050769	positive regulation of neurogenesis	592	13	2.66	0.0002	Nrg1,Rarb,Robo1,Nlgn1,Negr1,Lrrc7,Grm5,Syt1,Grip1,Atxn1,Robo2,Kalrn,Dcc
128	GO:0060079	excitatory postsynaptic potential	88	6	0.4	0.0002	Nlgn1,Nrxn1,Atxn1,Grin2b,Grin2a,Neto1
129	GO:0042297	vocal learning	7	3	0.03	0.0002	Cntnap2,Nrxn1,Foxp2
130	GO:0098596	imitative learning	7	3	0.03	0.0002	Cntnap2,Nrxn1,Foxp2
131	GO:0009987	cellular process	17114	96	77.03	0.0002	Rbfox1,Nrg1,Nrxn3,Lrrtm4,Celf2,Galntl6,Rarb,Cntnap2,Pde10a,Ryr3,Kcnip4,Fgf14,Phactr1,Gabrg3,Cntn5,Cacna2d3,Ntm,Hs6st3,Grm7,Robo1,Nlgn1,Pde7b,Meis2,Negr1,Adgrb3,Dpp10,Lrrc7,Tenm2,Kcnd2,Gpc6,Grm5,Macrod2,Kcnq5,Sgcz,Tafa1,Nrg3,Epha6,Meg3,Lsamp,Rora,Plcb1,Dlg2,Dlgap1,Syt1,Cadm2,Mgat4c,Fam155a,Frmd4a,Grip1,Kcnab1,Cntn4,Adarb2,Nrxn1,Atxn1,Rbms3,Slit3,Asic2,Adgrl3,Cacnb2,Dlgap2,Dgkb,Robo2,Trpm3,Cdh18,Ar…
132	GO:0071805	potassium ion transmembrane transport	200	8	0.9	0.0002	Kcnip4,Dpp10,Kcnd2,Kcnq5,Kcnab1,Dpp6,Actn2,Neto1
133	GO:0061564	axon development	522	12	2.35	0.0003	Nrg1,Cntn5,Robo1,Tenm2,Epha6,Cntn4,Slit3,Robo2,Kalrn,Lrrc4c,Dcc,Dclk1
134	GO:0044057	regulation of system process	617	13	2.78	0.0003	Nrg1,Nlgn1,Dlgap1,Nrxn1,Asic2,Cacnb2,Dlgap2,Fgf12,Shisa9,Cacna1c,Grin2a,Neto1,Chrm3
135	GO:0035637	multicellular organismal signaling	146	7	0.66	0.0003	Grm7,Kcnd2,Cacnb2,Fgf12,Gria1,Dpp6,Cacna1c
136	GO:0065007	biological regulation	12806	80	57.64	0.0003	Rbfox1,Csmd1,Nrg1,Nrxn3,Lrrtm4,Celf2,Rarb,Pde10a,Ryr3,Kcnip4,Fgf14,Phactr1,Gabrg3,Cacna2d3,Ntm,Grm7,Robo1,Nlgn1,Pde7b,Meis2,Negr1,Adgrb3,Dpp10,Lrrc7,Tenm2,Kcnd2,Gpc6,Grm5,Kcnq5,Tafa1,Nrg3,Epha6,Meg3,Rora,Plcb1,Dlg2,Dlgap1,Syt1,Fam155a,Frmd4a,Grip1,Kcnab1,Cntn4,Nrxn1,Atxn1,Rbms3,Slit3,Asic2,Adgrl3,Cacnb2,Dlgap2,Dgkb,Robo2,Kalrn,Fgf12,Grin2b,Kctd16,Cdh13,Gria1,Rgs9,Shisa9,Erc2,Frmpd4,Gria2,Zfp385b,…
137	GO:0035176	social behavior	55	5	0.25	0.0003	Cntnap2,Nrxn1,Atxn1,Kalrn,Grid1
138	GO:0070588	calcium ion transmembrane transport	282	9	1.27	0.0004	Ryr3,Fgf14,Cacna2d3,Fam155a,Cacnb2,Grin2b,Rgs9,Cacna1c,Grin2a
139	GO:0099565	chemical synaptic transmission, postsynaptic	98	6	0.44	0.0004	Nlgn1,Nrxn1,Atxn1,Grin2b,Grin2a,Neto1
140	GO:0051240	positive regulation of multicellular organismal process	1975	24	8.89	0.0004	Nrg1,Lrrtm4,Rarb,Robo1,Nlgn1,Negr1,Adgrb3,Lrrc7,Grm5,Rora,Plcb1,Syt1,Grip1,Nrxn1,Atxn1,Asic2,Adgrl3,Robo2,Kalrn,Dcc,Foxp2,Grin2a,Neto1,Chrm3
141	GO:0048167	regulation of synaptic plasticity	365	10	1.64	0.0004	Fgf14,Nlgn1,Grm5,Kalrn,Grin2b,Gria1,Shisa9,Ctnnd2,Grin2a,Neto1
142	GO:0051703	intraspecies interaction between organisms	58	5	0.26	0.0004	Cntnap2,Nrxn1,Atxn1,Kalrn,Grid1
143	GO:1903539	protein localization to postsynaptic membrane	59	5	0.27	0.0004	Gpc6,Dlg2,Grip1,Kalrn,Grin2a
144	GO:0010976	positive regulation of neuron projection development	372	10	1.67	0.0005	Nrg1,Robo1,Nlgn1,Negr1,Lrrc7,Syt1,Grip1,Robo2,Kalrn,Dcc
145	GO:0098597	observational learning	9	3	0.04	0.0005	Cntnap2,Nrxn1,Foxp2
146	GO:2000310	regulation of NMDA receptor activity	28	4	0.13	0.0005	Nlgn1,Nrxn1,Rgs9,Grin2a
147	GO:0051641	cellular localization	2743	29	12.35	0.0005	Nrg1,Nrxn3,Lrrtm4,Cntnap2,Ryr3,Kcnip4,Fgf14,Grm7,Nlgn1,Dpp10,Lrrc7,Gpc6,Dlg2,Syt1,Fam155a,Grip1,Nrxn1,Atxn1,Cacnb2,Kalrn,Grin2b,Cdh13,Erc2,Dpp6,Cacna1c,Dclk1,Actn2,Grin2a,Inpp4b
148	GO:0050789	regulation of biological process	12212	77	54.97	0.0005	Rbfox1,Nrg1,Nrxn3,Lrrtm4,Celf2,Rarb,Pde10a,Ryr3,Kcnip4,Fgf14,Phactr1,Gabrg3,Cacna2d3,Ntm,Grm7,Robo1,Nlgn1,Pde7b,Meis2,Negr1,Adgrb3,Dpp10,Lrrc7,Tenm2,Kcnd2,Gpc6,Grm5,Kcnq5,Tafa1,Nrg3,Epha6,Meg3,Rora,Plcb1,Dlg2,Dlgap1,Syt1,Frmd4a,Grip1,Kcnab1,Cntn4,Nrxn1,Atxn1,Rbms3,Slit3,Asic2,Adgrl3,Cacnb2,Dlgap2,Dgkb,Robo2,Kalrn,Fgf12,Grin2b,Kctd16,Cdh13,Gria1,Rgs9,Shisa9,Frmpd4,Gria2,Zfp385b,Lrrc4c,Dpp6,Dcc,Ctn…
149	GO:0016043	cellular component organization	6040	48	27.19	0.0005	Nrg1,Nrxn3,Lrrtm4,Celf2,Cntnap2,Phactr1,Cntn5,Ntm,Robo1,Nlgn1,Negr1,Adgrb3,Lrrc7,Tenm2,Kcnd2,Gpc6,Grm5,Sgcz,Epha6,Plcb1,Dlg2,Dlgap1,Syt1,Grip1,Cntn4,Nrxn1,Slit3,Asic2,Adgrl3,Cacnb2,Dgkb,Robo2,Cdh18,Kalrn,Grin2b,Kctd16,Cdh13,Erc2,Frmpd4,Gria2,Lrrc4c,Dcc,Ctnnd2,Dclk1,Cdh8,Fat3,Actn2,Grin2a
150	GO:0045666	positive regulation of neuron differentiation	472	11	2.12	0.0006	Nrg1,Rarb,Robo1,Nlgn1,Negr1,Lrrc7,Syt1,Grip1,Robo2,Kalrn,Dcc
151	GO:0043266	regulation of potassium ion transport	108	6	0.49	0.0006	Kcnip4,Dpp10,Kcnab1,Dpp6,Actn2,Neto1
152	GO:0062237	protein localization to postsynapse	64	5	0.29	0.0006	Gpc6,Dlg2,Grip1,Kalrn,Grin2a
153	GO:0098598	learned vocalization behavior or vocal learning	10	3	0.05	0.0006	Cntnap2,Nrxn1,Foxp2
154	GO:0099541	trans-synaptic signaling by lipid	10	3	0.05	0.0006	Grm5,Plcb1,Nrxn1
155	GO:0099542	trans-synaptic signaling by endocannabinoid	10	3	0.05	0.0006	Grm5,Plcb1,Nrxn1
156	GO:0007156	homophilic cell adhesion via plasma membrane adhesion molecules	110	6	0.5	0.0006	Cntn5,Robo1,Robo2,Cdh13,Cdh8,Fat3
157	GO:0010720	positive regulation of cell development	676	13	3.04	0.0006	Nrg1,Rarb,Robo1,Nlgn1,Negr1,Lrrc7,Grm5,Syt1,Grip1,Atxn1,Robo2,Kalrn,Dcc
158	GO:0051128	regulation of cellular component organization	2496	27	11.23	0.0006	Nrg1,Lrrtm4,Ntm,Robo1,Nlgn1,Negr1,Adgrb3,Lrrc7,Gpc6,Plcb1,Syt1,Grip1,Nrxn1,Slit3,Asic2,Adgrl3,Dgkb,Robo2,Kalrn,Grin2b,Cdh13,Frmpd4,Lrrc4c,Dcc,Cdh8,Fat3,Actn2
159	GO:0051130	positive regulation of cellular component organization	1252	18	5.64	0.0006	Nrg1,Lrrtm4,Robo1,Nlgn1,Negr1,Adgrb3,Lrrc7,Plcb1,Syt1,Grip1,Nrxn1,Asic2,Adgrl3,Robo2,Kalrn,Frmpd4,Dcc,Actn2
160	GO:0099560	synaptic membrane adhesion	32	4	0.14	0.0007	Nlgn1,Gpc6,Nrxn1,Lrrc4c
161	GO:0006813	potassium ion transport	240	8	1.08	0.0007	Kcnip4,Dpp10,Kcnd2,Kcnq5,Kcnab1,Dpp6,Actn2,Neto1
162	GO:0030154	cell differentiation	4310	38	19.4	0.0007	Rbfox1,Nrg1,Rarb,Cntnap2,Phactr1,Cntn5,Ntm,Robo1,Nlgn1,Meis2,Negr1,Adgrb3,Lrrc7,Tenm2,Grm5,Tafa1,Nrg3,Epha6,Rora,Plcb1,Dlg2,Syt1,Grip1,Cntn4,Nrxn1,Atxn1,Slit3,Adgrl3,Robo2,Kalrn,Lrrc4c,Dcc,Ctnnd2,Dclk1,Fat3,Actn2,Grin2a,Inpp4b
163	GO:0034764	positive regulation of transmembrane transport	243	8	1.09	0.0008	Fgf14,Plcb1,Asic2,Cacnb2,Rgs9,Dpp6,Cacna1c,Actn2
164	GO:0008542	visual learning	69	5	0.31	0.0008	Meis2,Atxn1,Cacna1c,Grin2a,Neto1
165	GO:0032414	positive regulation of ion transmembrane transporter activity	117	6	0.53	0.0008	Fgf14,Plcb1,Asic2,Cacnb2,Rgs9,Actn2
166	GO:1901890	positive regulation of cell junction assembly	117	6	0.53	0.0008	Lrrtm4,Nlgn1,Adgrb3,Nrxn1,Asic2,Adgrl3
167	GO:0007411	axon guidance	251	8	1.13	0.001	Cntn5,Robo1,Tenm2,Epha6,Cntn4,Slit3,Robo2,Dcc
168	GO:0048813	dendrite morphogenesis	182	7	0.82	0.001	Phactr1,Robo1,Nlgn1,Adgrb3,Kalrn,Ctnnd2,Dclk1
169	GO:0097485	neuron projection guidance	252	8	1.13	0.001	Cntn5,Robo1,Tenm2,Epha6,Cntn4,Slit3,Robo2,Dcc
170	GO:0007632	visual behavior	73	5	0.33	0.0011	Meis2,Atxn1,Cacna1c,Grin2a,Neto1
171	GO:0048169	regulation of long-term neuronal synaptic plasticity	36	4	0.16	0.0011	Grm5,Grin2b,Grin2a,Neto1
172	GO:0032411	positive regulation of transporter activity	124	6	0.56	0.0011	Fgf14,Plcb1,Asic2,Cacnb2,Rgs9,Actn2
173	GO:0071840	cellular component organization or biogenesis	6229	48	28.04	0.0011	Nrg1,Nrxn3,Lrrtm4,Celf2,Cntnap2,Phactr1,Cntn5,Ntm,Robo1,Nlgn1,Negr1,Adgrb3,Lrrc7,Tenm2,Kcnd2,Gpc6,Grm5,Sgcz,Epha6,Plcb1,Dlg2,Dlgap1,Syt1,Grip1,Cntn4,Nrxn1,Slit3,Asic2,Adgrl3,Cacnb2,Dgkb,Robo2,Cdh18,Kalrn,Grin2b,Kctd16,Cdh13,Erc2,Frmpd4,Gria2,Lrrc4c,Dcc,Ctnnd2,Dclk1,Cdh8,Fat3,Actn2,Grin2a
174	GO:0031503	protein-containing complex localization	259	8	1.17	0.0012	Nlgn1,Lrrc7,Gpc6,Dlg2,Grip1,Nrxn1,Kalrn,Neto1
175	GO:0099003	vesicle-mediated transport in synapse	260	8	1.17	0.0012	Nrxn3,Fgf14,Grm7,Nlgn1,Syt1,Grip1,Nrxn1,Erc2
176	GO:0001764	neuron migration	189	7	0.85	0.0013	Nrg1,Phactr1,Nrg3,Adgrl3,Dcc,Dclk1,Fat3
177	GO:0048869	cellular developmental process	4418	38	19.89	0.0013	Rbfox1,Nrg1,Rarb,Cntnap2,Phactr1,Cntn5,Ntm,Robo1,Nlgn1,Meis2,Negr1,Adgrb3,Lrrc7,Tenm2,Grm5,Tafa1,Nrg3,Epha6,Rora,Plcb1,Dlg2,Syt1,Grip1,Cntn4,Nrxn1,Atxn1,Slit3,Adgrl3,Robo2,Kalrn,Lrrc4c,Dcc,Ctnnd2,Dclk1,Fat3,Actn2,Grin2a,Inpp4b
178	GO:0051094	positive regulation of developmental process	1590	20	7.16	0.0013	Nrg1,Lrrtm4,Rarb,Robo1,Nlgn1,Negr1,Adgrb3,Lrrc7,Grm5,Plcb1,Syt1,Grip1,Nrxn1,Atxn1,Asic2,Adgrl3,Robo2,Kalrn,Dcc,Foxp2
179	GO:0031223	auditory behavior	13	3	0.06	0.0013	Cntnap2,Nrxn1,Foxp2
180	GO:0097090	presynaptic membrane organization	13	3	0.06	0.0013	Lrrtm4,Nlgn1,Nrxn1
181	GO:2000463	positive regulation of excitatory postsynaptic potential	38	4	0.17	0.0013	Nlgn1,Nrxn1,Grin2a,Neto1
182	GO:2001259	positive regulation of cation channel activity	80	5	0.36	0.0016	Fgf14,Asic2,Cacnb2,Rgs9,Actn2
183	GO:0050806	positive regulation of synaptic transmission	355	9	1.6	0.0017	Nlgn1,Syt1,Nrxn1,Kalrn,Grin2b,Gria1,Gria2,Grin2a,Neto1
184	GO:0098917	retrograde trans-synaptic signaling	15	3	0.07	0.002	Nlgn1,Tenm2,Plcb1
185	GO:0031646	positive regulation of nervous system process	86	5	0.39	0.0022	Nrg1,Nlgn1,Nrxn1,Grin2a,Neto1
186	GO:0007638	mechanosensory behavior	16	3	0.07	0.0024	Cntnap2,Nrxn1,Foxp2
187	GO:0070838	divalent metal ion transport	467	10	2.1	0.0025	Ryr3,Fgf14,Cacna2d3,Fam155a,Cacnb2,Trpm3,Grin2b,Rgs9,Cacna1c,Grin2a
188	GO:0072511	divalent inorganic cation transport	470	10	2.12	0.0026	Ryr3,Fgf14,Cacna2d3,Fam155a,Cacnb2,Trpm3,Grin2b,Rgs9,Cacna1c,Grin2a
189	GO:0098693	regulation of synaptic vesicle cycle	146	6	0.66	0.0026	Nrxn3,Fgf14,Grm7,Nlgn1,Syt1,Nrxn1
190	GO:1901888	regulation of cell junction assembly	215	7	0.97	0.0026	Lrrtm4,Nlgn1,Adgrb3,Gpc6,Nrxn1,Asic2,Adgrl3
191	GO:0019226	transmission of nerve impulse	90	5	0.41	0.0026	Grm7,Kcnd2,Fgf12,Gria1,Dpp6
192	GO:0019228	neuronal action potential	46	4	0.21	0.0027	Kcnd2,Fgf12,Gria1,Dpp6
193	GO:0072659	protein localization to plasma membrane	295	8	1.33	0.0027	Kcnip4,Dpp10,Grip1,Nrxn1,Cacnb2,Kalrn,Dpp6,Actn2
194	GO:0031346	positive regulation of cell projection organization	478	10	2.15	0.0029	Nrg1,Robo1,Nlgn1,Negr1,Lrrc7,Syt1,Grip1,Robo2,Kalrn,Dcc
195	GO:0009628	response to abiotic stimulus	1043	15	4.69	0.0031	Cntnap2,Meis2,Kcnd2,Rora,Nrxn1,Atxn1,Asic2,Arpp21,Kalrn,Grin2b,Cacna1c,Foxp2,Cdh8,Grin2a,Neto1
196	GO:0035556	intracellular signal transduction	2455	25	11.05	0.0034	Nrg1,Pde10a,Fgf14,Robo1,Nlgn1,Pde7b,Adgrb3,Tenm2,Grm5,Nrg3,Rora,Plcb1,Nrxn1,Adgrl3,Dgkb,Kalrn,Fgf12,Grin2b,Cdh13,Rgs9,Zfp385b,Dcc,Dclk1,Inpp4b,Chrm3
197	GO:0030900	forebrain development	393	9	1.77	0.0034	Nrg1,Rarb,Cntnap2,Phactr1,Robo1,Nrg3,Plcb1,Robo2,Dclk1
198	GO:0008038	neuron recognition	50	4	0.23	0.0036	Cntnap2,Cntn5,Robo1,Robo2
199	GO:0007165	signal transduction	6139	46	27.63	0.0036	Nrg1,Rarb,Pde10a,Fgf14,Gabrg3,Grm7,Robo1,Nlgn1,Pde7b,Adgrb3,Tenm2,Gpc6,Grm5,Tafa1,Nrg3,Epha6,Meg3,Rora,Plcb1,Dlgap1,Nrxn1,Atxn1,Rbms3,Slit3,Asic2,Adgrl3,Dlgap2,Dgkb,Robo2,Kalrn,Fgf12,Grin2b,Kctd16,Cdh13,Rgs9,Shisa9,Gria2,Zfp385b,Dcc,Ctnnd2,Dclk1,Actn2,Grin2a,Inpp4b,Neto1,Chrm3
200	GO:0003180	aortic valve morphogenesis	19	3	0.09	0.0037	Robo1,Slit3,Robo2
201	GO:0072578	neurotransmitter-gated ion channel clustering	19	3	0.09	0.0037	Lrrtm4,Nlgn1,Nrxn1
202	GO:0098962	regulation of postsynaptic neurotransmitter receptor activity	19	3	0.09	0.0037	Dlgap1,Dlgap2,Shisa9
203	GO:0099054	presynapse assembly	51	4	0.23	0.0038	Cntn5,Nlgn1,Gpc6,Nrxn1
204	GO:0099504	synaptic vesicle cycle	231	7	1.04	0.0039	Nrxn3,Fgf14,Grm7,Nlgn1,Syt1,Nrxn1,Erc2
205	GO:0060341	regulation of cellular localization	1067	15	4.8	0.0039	Nrg1,Nrxn3,Ryr3,Fgf14,Grm7,Nlgn1,Dpp10,Gpc6,Syt1,Nrxn1,Kalrn,Dpp6,Dclk1,Actn2,Inpp4b
206	GO:0097061	dendritic spine organization	99	5	0.45	0.0039	Nlgn1,Kalrn,Grin2b,Ctnnd2,Grin2a
207	GO:0006935	chemotaxis	612	11	2.75	0.0044	Nrg1,Cntn5,Robo1,Tenm2,Nrg3,Epha6,Cntn4,Slit3,Robo2,Cdh13,Dcc
208	GO:2000649	regulation of sodium ion transmembrane transporter activity	54	4	0.24	0.0045	Fgf14,Plcb1,Fgf12,Neto1
209	GO:0042330	taxis	617	11	2.78	0.0049	Nrg1,Cntn5,Robo1,Tenm2,Nrg3,Epha6,Cntn4,Slit3,Robo2,Cdh13,Dcc
210	GO:0106027	neuron projection organization	106	5	0.48	0.0053	Nlgn1,Kalrn,Grin2b,Ctnnd2,Grin2a
211	GO:0098815	modulation of excitatory postsynaptic potential	56	4	0.25	0.0053	Nlgn1,Nrxn1,Grin2a,Neto1
212	GO:0006816	calcium ion transport	420	9	1.89	0.0053	Ryr3,Fgf14,Cacna2d3,Fam155a,Cacnb2,Grin2b,Rgs9,Cacna1c,Grin2a
213	GO:0099170	postsynaptic modulation of chemical synaptic transmission	22	3	0.1	0.0057	Grm5,Plcb1,Dcc
214	GO:0009966	regulation of signal transduction	2874	27	12.94	0.0057	Nrg1,Pde10a,Robo1,Nlgn1,Gpc6,Grm5,Tafa1,Rora,Plcb1,Dlgap1,Nrxn1,Atxn1,Rbms3,Slit3,Dlgap2,Robo2,Kalrn,Grin2b,Kctd16,Cdh13,Rgs9,Shisa9,Dcc,Ctnnd2,Grin2a,Inpp4b,Neto1
215	GO:0099172	presynapse organization	58	4	0.26	0.006	Cntn5,Nlgn1,Gpc6,Nrxn1
216	GO:0008344	adult locomotory behavior	110	5	0.5	0.006	Fgf14,Atxn1,Kalrn,Fgf12,Cacna1c
217	GO:0042551	neuron maturation	59	4	0.27	0.0063	Cntnap2,Adgrb3,Dlg2,Nrxn1
218	GO:0021537	telencephalon development	252	7	1.13	0.0063	Nrg1,Rarb,Phactr1,Robo1,Nrg3,Plcb1,Robo2
219	GO:0009612	response to mechanical stimulus	176	6	0.79	0.0063	Cntnap2,Nrxn1,Asic2,Kalrn,Grin2b,Foxp2
220	GO:0003176	aortic valve development	23	3	0.1	0.0063	Robo1,Slit3,Robo2
221	GO:0010996	response to auditory stimulus	23	3	0.1	0.0063	Cntnap2,Nrxn1,Foxp2
222	GO:0065009	regulation of molecular function	2574	25	11.59	0.0063	Nrg1,Fgf14,Robo1,Nlgn1,Grm5,Tafa1,Epha6,Plcb1,Dlg2,Dlgap1,Kcnab1,Nrxn1,Asic2,Cacnb2,Dlgap2,Kalrn,Fgf12,Grin2b,Rgs9,Shisa9,Cacna1c,Actn2,Grin2a,Neto1,Chrm3
223	GO:0060401	cytosolic calcium ion transport	177	6	0.8	0.0063	Ryr3,Fam155a,Grin2b,Rgs9,Cacna1c,Grin2a
224	GO:0019932	second-messenger-mediated signaling	445	9	2	0.0075	Nrg1,Pde10a,Pde7b,Adgrb3,Tenm2,Grm5,Adgrl3,Cdh13,Chrm3
225	GO:0003137	Notch signaling pathway involved in heart induction	5	2	0.02	0.008	Robo1,Robo2
226	GO:0016199	axon midline choice point recognition	5	2	0.02	0.008	Robo1,Robo2
227	GO:0035480	regulation of Notch signaling pathway involved in heart induction	5	2	0.02	0.008	Robo1,Robo2
228	GO:0035481	positive regulation of Notch signaling pathway involved in heart induction	5	2	0.02	0.008	Robo1,Robo2
229	GO:0086045	membrane depolarization during AV node cell action potential	5	2	0.02	0.008	Cacnb2,Cacna1c
230	GO:0098942	retrograde trans-synaptic signaling by trans-synaptic protein complex	5	2	0.02	0.008	Nlgn1,Tenm2
231	GO:1901843	positive regulation of high voltage-gated calcium channel activity	5	2	0.02	0.008	Fgf14,Cacnb2
232	GO:1902305	regulation of sodium ion transmembrane transport	64	4	0.29	0.008	Fgf14,Plcb1,Fgf12,Neto1
233	GO:0140058	neuron projection arborization	26	3	0.12	0.0083	Phactr1,Nlgn1,Grip1
234	GO:2000311	regulation of AMPA receptor activity	26	3	0.12	0.0083	Nlgn1,Nrxn1,Shisa9
235	GO:0007269	neurotransmitter secretion	189	6	0.85	0.0086	Nrxn3,Grm7,Nlgn1,Syt1,Nrxn1,Erc2
236	GO:0099643	signal release from synapse	189	6	0.85	0.0086	Nrxn3,Grm7,Nlgn1,Syt1,Nrxn1,Erc2
237	GO:0040011	locomotion	1863	20	8.39	0.0086	Nrg1,Phactr1,Cntn5,Robo1,Tenm2,Gpc6,Grm5,Nrg3,Epha6,Plcb1,Cntn4,Slit3,Adgrl3,Robo2,Kalrn,Cdh13,Dcc,Dclk1,Fat3,Grin2a
238	GO:0010738	regulation of protein kinase A signaling	28	3	0.13	0.0105	Pde10a,Nrxn1,Grin2b
239	GO:0050773	regulation of dendrite development	197	6	0.89	0.0105	Nrg1,Robo1,Nlgn1,Adgrb3,Kalrn,Fat3
240	GO:0003148	outflow tract septum morphogenesis	29	3	0.13	0.0115	Rarb,Robo1,Robo2
241	GO:0070100	negative regulation of chemokine-mediated signaling pathway	6	2	0.03	0.0115	Robo1,Slit3
242	GO:0097114	NMDA glutamate receptor clustering	6	2	0.03	0.0115	Nlgn1,Nrxn1
243	GO:0007166	cell surface receptor signaling pathway	2689	25	12.1	0.0115	Nrg1,Grm7,Robo1,Nlgn1,Adgrb3,Grm5,Epha6,Meg3,Rora,Plcb1,Nrxn1,Atxn1,Rbms3,Slit3,Adgrl3,Robo2,Kalrn,Grin2b,Cdh13,Rgs9,Shisa9,Gria2,Ctnnd2,Grin2a,Neto1
244	GO:0099175	regulation of postsynapse organization	132	5	0.59	0.0126	Nlgn1,Nrxn1,Dgkb,Kalrn,Grin2b
245	GO:1905314	semi-lunar valve development	31	3	0.14	0.0137	Robo1,Slit3,Robo2
246	GO:0097553	calcium ion transmembrane import into cytosol	136	5	0.61	0.0144	Ryr3,Fam155a,Grin2b,Cacna1c,Grin2a
247	GO:0006928	movement of cell or subcellular component	2101	21	9.46	0.0147	Nrg1,Phactr1,Cntn5,Robo1,Tenm2,Gpc6,Nrg3,Epha6,Plcb1,Dlg2,Cntn4,Slit3,Adgrl3,Cacnb2,Robo2,Kalrn,Cdh13,Dcc,Cacna1c,Dclk1,Fat3
248	GO:1902473	regulation of protein localization to synapse	32	3	0.14	0.015	Nlgn1,Gpc6,Kalrn
249	GO:0016198	axon choice point recognition	7	2	0.03	0.0156	Robo1,Robo2
250	GO:0070099	regulation of chemokine-mediated signaling pathway	7	2	0.03	0.0156	Robo1,Slit3
251	GO:1905150	regulation of voltage-gated sodium channel activity	7	2	0.03	0.0156	Fgf14,Fgf12
252	GO:1904375	regulation of protein localization to cell periphery	140	5	0.63	0.0159	Dpp10,Gpc6,Nrxn1,Kalrn,Dpp6
253	GO:0008104	protein localization	2596	24	11.68	0.0162	Nrg1,Lrrtm4,Cntnap2,Kcnip4,Nlgn1,Dpp10,Lrrc7,Gpc6,Dlg2,Dlgap1,Frmd4a,Grip1,Nrxn1,Asic2,Cacnb2,Kalrn,Grin2b,Gria2,Dpp6,Cacna1c,Dclk1,Actn2,Grin2a,Neto1
254	GO:0016079	synaptic vesicle exocytosis	141	5	0.63	0.0165	Nrxn3,Grm7,Nlgn1,Syt1,Erc2
255	GO:0035725	sodium ion transmembrane transport	143	5	0.64	0.0173	Fgf14,Plcb1,Asic2,Fgf12,Neto1
256	GO:0099633	protein localization to postsynaptic specialization membrane	34	3	0.15	0.0173	Gpc6,Dlg2,Kalrn
257	GO:0099645	neurotransmitter receptor localization to postsynaptic specialization membrane	34	3	0.15	0.0173	Gpc6,Dlg2,Kalrn
258	GO:1905606	regulation of presynapse assembly	34	3	0.15	0.0173	Nlgn1,Gpc6,Nrxn1
259	GO:0035385	Roundabout signaling pathway	8	2	0.04	0.0196	Robo1,Slit3
260	GO:0046958	nonassociative learning	8	2	0.04	0.0196	Kalrn,Grin2b
261	GO:1901321	positive regulation of heart induction	8	2	0.04	0.0196	Robo1,Robo2
262	GO:0045597	positive regulation of cell differentiation	1137	14	5.12	0.0202	Nrg1,Rarb,Robo1,Nlgn1,Negr1,Lrrc7,Grm5,Plcb1,Syt1,Grip1,Atxn1,Robo2,Kalrn,Dcc
263	GO:0060411	cardiac septum morphogenesis	86	4	0.39	0.0219	Rarb,Robo1,Slit3,Robo2
264	GO:0022607	cellular component assembly	2663	24	11.99	0.0225	Nrg1,Nrxn3,Lrrtm4,Celf2,Phactr1,Cntn5,Nlgn1,Adgrb3,Kcnd2,Gpc6,Dlgap1,Syt1,Nrxn1,Asic2,Adgrl3,Cdh18,Grin2b,Kctd16,Cdh13,Erc2,Gria2,Ctnnd2,Cdh8,Actn2
265	GO:0099174	regulation of presynapse organization	38	3	0.17	0.0235	Nlgn1,Gpc6,Nrxn1
266	GO:0021953	central nervous system neuron differentiation	235	6	1.06	0.0241	Robo1,Rora,Nrxn1,Robo2,Dcc,Dclk1
267	GO:0071248	cellular response to metal ion	156	5	0.7	0.0245	Nlgn1,Dlg2,Syt1,Nrxn1,Grin2a
268	GO:0021830	interneuron migration from the subpallium to the cortex	9	2	0.04	0.0245	Nrg1,Nrg3
269	GO:0021891	olfactory bulb interneuron development	9	2	0.04	0.0245	Robo1,Robo2
270	GO:0099545	trans-synaptic signaling by trans-synaptic complex	9	2	0.04	0.0245	Nlgn1,Tenm2
271	GO:0060402	calcium ion transport into cytosol	157	5	0.71	0.025	Ryr3,Fam155a,Grin2b,Cacna1c,Grin2a
272	GO:0022604	regulation of cell morphogenesis	538	9	2.42	0.025	Nrg1,Robo1,Nlgn1,Adgrb3,Syt1,Grip1,Robo2,Kalrn,Lrrc4c
273	GO:0051050	positive regulation of transport	1039	13	4.68	0.0269	Fgf14,Nlgn1,Plcb1,Syt1,Frmd4a,Asic2,Cacnb2,Fgf12,Grin2b,Rgs9,Dpp6,Cacna1c,Actn2
274	GO:0002028	regulation of sodium ion transport	93	4	0.42	0.0281	Fgf14,Plcb1,Fgf12,Neto1
275	GO:0010737	protein kinase A signaling	41	3	0.18	0.0281	Pde10a,Nrxn1,Grin2b
276	GO:0006836	neurotransmitter transport	245	6	1.1	0.0286	Nrxn3,Grm7,Nlgn1,Syt1,Nrxn1,Erc2
277	GO:0021826	substrate-independent telencephalic tangential migration	10	2	0.05	0.0291	Nrg1,Nrg3
278	GO:0021843	substrate-independent telencephalic tangential interneuron migration	10	2	0.05	0.0291	Nrg1,Nrg3
279	GO:0090381	regulation of heart induction	10	2	0.05	0.0291	Robo1,Robo2
280	GO:0097105	presynaptic membrane assembly	10	2	0.05	0.0291	Nlgn1,Nrxn1
281	GO:0097119	postsynaptic density protein 95 clustering	10	2	0.05	0.0291	Nlgn1,Nrxn1
282	GO:0050896	response to stimulus	9692	60	43.62	0.0294	Csmd1,Nrg1,Rarb,Cntnap2,Pde10a,Fgf14,Gabrg3,Cntn5,Grm7,Robo1,Nlgn1,Pde7b,Meis2,Adgrb3,Tenm2,Kcnd2,Gpc6,Grm5,Macrod2,Tafa1,Nrg3,Epha6,Meg3,Rora,Plcb1,Dlg2,Dlgap1,Syt1,Cntn4,Nrxn1,Atxn1,Rbms3,Slit3,Asic2,Adgrl3,Dlgap2,Dgkb,Robo2,Arpp21,Kalrn,Fgf12,Grin2b,Kctd16,Cdh13,Gria1,Rgs9,Shisa9,Gria2,Zfp385b,Dcc,Ctnnd2,Cacna1c,Foxp2,Dclk1,Cdh8,Actn2,Grin2a,Inpp4b,Neto1,Chrm3
283	GO:0010765	positive regulation of sodium ion transport	42	3	0.19	0.0295	Fgf14,Plcb1,Fgf12
284	GO:0021954	central nervous system neuron development	95	4	0.43	0.0295	Robo1,Robo2,Dcc,Dclk1
285	GO:0099072	regulation of postsynaptic membrane neurotransmitter receptor levels	97	4	0.44	0.0317	Gpc6,Dlg2,Grip1,Kalrn
286	GO:0034613	cellular protein localization	1787	18	8.04	0.0322	Nrg1,Lrrtm4,Cntnap2,Kcnip4,Nlgn1,Dpp10,Lrrc7,Gpc6,Dlg2,Grip1,Nrxn1,Cacnb2,Kalrn,Grin2b,Dpp6,Dclk1,Actn2,Grin2a
287	GO:0140029	exocytic process	98	4	0.44	0.0327	Nlgn1,Syt1,Nrxn1,Erc2
288	GO:0010769	regulation of cell morphogenesis involved in differentiation	351	7	1.58	0.034	Nrg1,Robo1,Nlgn1,Adgrb3,Robo2,Kalrn,Lrrc4c
289	GO:0070727	cellular macromolecule localization	1798	18	8.09	0.034	Nrg1,Lrrtm4,Cntnap2,Kcnip4,Nlgn1,Dpp10,Lrrc7,Gpc6,Dlg2,Grip1,Nrxn1,Cacnb2,Kalrn,Grin2b,Dpp6,Dclk1,Actn2,Grin2a
290	GO:0007158	neuron cell-cell adhesion	11	2	0.05	0.034	Nlgn1,Nrxn1
291	GO:0086016	AV node cell action potential	11	2	0.05	0.034	Cacnb2,Cacna1c
292	GO:0086027	AV node cell to bundle of His cell signaling	11	2	0.05	0.034	Cacnb2,Cacna1c
293	GO:0097104	postsynaptic membrane assembly	11	2	0.05	0.034	Nlgn1,Nrxn1
294	GO:0001505	regulation of neurotransmitter levels	257	6	1.16	0.0345	Nrxn3,Grm7,Nlgn1,Syt1,Nrxn1,Erc2
295	GO:0098926	postsynaptic signal transduction	46	3	0.21	0.0369	Nrg1,Plcb1,Chrm3
296	GO:0045055	regulated exocytosis	261	6	1.17	0.0371	Nrxn3,Grm7,Nlgn1,Syt1,Erc2,Cacna1c
297	GO:2000300	regulation of synaptic vesicle exocytosis	103	4	0.46	0.0382	Nrxn3,Grm7,Nlgn1,Syt1
298	GO:0001941	postsynaptic membrane organization	47	3	0.21	0.0386	Lrrtm4,Nlgn1,Nrxn1
299	GO:0003179	heart valve morphogenesis	47	3	0.21	0.0386	Robo1,Slit3,Robo2
300	GO:0003129	heart induction	12	2	0.05	0.0396	Robo1,Robo2
301	GO:0097113	AMPA glutamate receptor clustering	12	2	0.05	0.0396	Lrrtm4,Nlgn1
302	GO:1902514	regulation of calcium ion transmembrane transport via high voltage-gated calcium channel	12	2	0.05	0.0396	Cacnb2,Cacna1c
303	GO:2000302	positive regulation of synaptic vesicle exocytosis	12	2	0.05	0.0396	Nlgn1,Syt1
304	GO:0007157	heterophilic cell-cell adhesion via plasma membrane cell adhesion molecules	49	3	0.22	0.0428	Nlgn1,Tenm2,Nrxn1
305	GO:0051716	cellular response to stimulus	7943	51	35.75	0.0442	Nrg1,Rarb,Pde10a,Fgf14,Gabrg3,Grm7,Robo1,Nlgn1,Pde7b,Adgrb3,Tenm2,Kcnd2,Gpc6,Grm5,Macrod2,Tafa1,Nrg3,Epha6,Meg3,Rora,Plcb1,Dlg2,Dlgap1,Syt1,Nrxn1,Atxn1,Rbms3,Slit3,Asic2,Adgrl3,Dlgap2,Dgkb,Robo2,Arpp21,Kalrn,Fgf12,Grin2b,Kctd16,Cdh13,Rgs9,Shisa9,Gria2,Zfp385b,Dcc,Ctnnd2,Dclk1,Actn2,Grin2a,Inpp4b,Neto1,Chrm3
306	GO:0007213	G protein-coupled acetylcholine receptor signaling pathway	13	2	0.06	0.0455	Plcb1,Chrm3
307	GO:0045161	neuronal ion channel clustering	13	2	0.06	0.0455	Cntnap2,Dlg2
308	GO:0061577	calcium ion transmembrane transport via high voltage-gated calcium channel	13	2	0.06	0.0455	Cacnb2,Cacna1c
309	GO:0086067	AV node cell to bundle of His cell communication	13	2	0.06	0.0455	Cacnb2,Cacna1c
310	GO:0097688	glutamate receptor clustering	13	2	0.06	0.0455	Lrrtm4,Nlgn1
311	GO:2001223	negative regulation of neuron migration	13	2	0.06	0.0455	Nrg1,Nrg3
312	GO:0060412	ventricular septum morphogenesis	51	3	0.23	0.0471	Robo1,Slit3,Robo2
313	GO:0001662	behavioral fear response	53	3	0.24	0.0521	Grm7,Kalrn,Grin2b
314	GO:1901841	regulation of high voltage-gated calcium channel activity	14	2	0.06	0.0521	Fgf14,Cacnb2
315	GO:1903076	regulation of protein localization to plasma membrane	114	4	0.51	0.0523	Dpp10,Nrxn1,Kalrn,Dpp6
316	GO:0002209	behavioral defense response	54	3	0.24	0.0546	Grm7,Kalrn,Grin2b
317	GO:2001222	regulation of neuron migration	54	3	0.24	0.0546	Nrg1,Phactr1,Nrg3
318	GO:1905475	regulation of protein localization to membrane	195	5	0.88	0.0557	Dpp10,Gpc6,Nrxn1,Kalrn,Dpp6
319	GO:0006887	exocytosis	389	7	1.75	0.0557	Nrxn3,Grm7,Nlgn1,Syt1,Nrxn1,Erc2,Cacna1c
320	GO:0048814	regulation of dendrite morphogenesis	117	4	0.53	0.0567	Robo1,Nlgn1,Adgrb3,Kalrn
321	GO:0086001	cardiac muscle cell action potential	55	3	0.25	0.0568	Kcnd2,Cacnb2,Cacna1c
322	GO:0048513	animal organ development	3587	28	16.15	0.0575	Rbfox1,Csmd1,Nrg1,Rarb,Cntnap2,Phactr1,Robo1,Meis2,Macrod2,Sgcz,Nrg3,Meg3,Rora,Plcb1,Nrxn1,Atxn1,Slit3,Adgrl3,Robo2,Kalrn,Grin2b,Dcc,Cacna1c,Foxp2,Dclk1,Fat3,Actn2,Inpp4b
323	GO:0086014	atrial cardiac muscle cell action potential	15	2	0.07	0.0579	Cacnb2,Cacna1c
324	GO:0086026	atrial cardiac muscle cell to AV node cell signaling	15	2	0.07	0.0579	Cacnb2,Cacna1c
325	GO:0086066	atrial cardiac muscle cell to AV node cell communication	15	2	0.07	0.0579	Cacnb2,Cacna1c
326	GO:1901387	positive regulation of voltage-gated calcium channel activity	15	2	0.07	0.0579	Fgf14,Cacnb2
327	GO:0044085	cellular component biogenesis	2904	24	13.07	0.0606	Nrg1,Nrxn3,Lrrtm4,Celf2,Phactr1,Cntn5,Nlgn1,Adgrb3,Kcnd2,Gpc6,Dlgap1,Syt1,Nrxn1,Asic2,Adgrl3,Cdh18,Grin2b,Kctd16,Cdh13,Erc2,Gria2,Ctnnd2,Cdh8,Actn2
328	GO:0003170	heart valve development	57	3	0.26	0.0615	Robo1,Slit3,Robo2
329	GO:0042596	fear response	58	3	0.26	0.0645	Grm7,Kalrn,Grin2b
330	GO:0009416	response to light stimulus	298	6	1.34	0.0647	Meis2,Atxn1,Asic2,Cacna1c,Grin2a,Neto1
331	GO:0007216	G protein-coupled glutamate receptor signaling pathway	16	2	0.07	0.0647	Grm7,Grm5
332	GO:0098696	regulation of neurotransmitter receptor localization to postsynaptic specialization membrane	16	2	0.07	0.0647	Gpc6,Kalrn
333	GO:0072359	circulatory system development	1174	13	5.28	0.0659	Nrg1,Nrxn3,Rarb,Robo1,Adgrb3,Sgcz,Rora,Nrxn1,Slit3,Robo2,Cdh13,Cacna1c,Actn2
334	GO:0048469	cell maturation	205	5	0.92	0.066	Cntnap2,Adgrb3,Plcb1,Dlg2,Nrxn1
335	GO:0060443	mammary gland morphogenesis	59	3	0.27	0.0666	Csmd1,Robo1,Nrg3
336	GO:0031345	negative regulation of cell projection organization	207	5	0.93	0.0684	Ntm,Nlgn1,Nrxn1,Grin2b,Fat3
337	GO:1901016	regulation of potassium ion transmembrane transporter activity	60	3	0.27	0.0696	Kcnab1,Actn2,Neto1
338	GO:0003184	pulmonary valve morphogenesis	17	2	0.08	0.0715	Robo1,Robo2
339	GO:0086012	membrane depolarization during cardiac muscle cell action potential	17	2	0.08	0.0715	Cacnb2,Cacna1c
340	GO:0008277	regulation of G protein-coupled receptor signaling pathway	127	4	0.57	0.0715	Grm5,Plcb1,Kctd16,Rgs9
341	GO:0060996	dendritic spine development	127	4	0.57	0.0715	Nrg1,Nlgn1,Kalrn,Ctnnd2
342	GO:0048286	lung alveolus development	61	3	0.27	0.0716	Meg3,Atxn1,Foxp2
343	GO:1905114	cell surface receptor signaling pathway involved in cell-cell signaling	527	8	2.37	0.0716	Nlgn1,Nrxn1,Atxn1,Rbms3,Grin2b,Ctnnd2,Grin2a,Neto1
344	GO:0003279	cardiac septum development	128	4	0.58	0.073	Rarb,Robo1,Slit3,Robo2
345	GO:1903078	positive regulation of protein localization to plasma membrane	62	3	0.28	0.0744	Dpp10,Nrxn1,Dpp6
346	GO:0033036	macromolecule localization	2964	24	13.34	0.0753	Nrg1,Lrrtm4,Cntnap2,Kcnip4,Nlgn1,Dpp10,Lrrc7,Gpc6,Dlg2,Dlgap1,Frmd4a,Grip1,Nrxn1,Asic2,Cacnb2,Kalrn,Grin2b,Gria2,Dpp6,Cacna1c,Dclk1,Actn2,Grin2a,Neto1
347	GO:0019722	calcium-mediated signaling	214	5	0.96	0.0764	Nrg1,Tenm2,Grm5,Cdh13,Chrm3
348	GO:0060999	positive regulation of dendritic spine development	63	3	0.28	0.0772	Nrg1,Nlgn1,Kalrn
349	GO:0003128	heart field specification	18	2	0.08	0.0779	Robo1,Robo2
350	GO:0097091	synaptic vesicle clustering	18	2	0.08	0.0779	Nlgn1,Nrxn1
351	GO:0046928	regulation of neurotransmitter secretion	134	4	0.6	0.0843	Nrxn3,Grm7,Nlgn1,Syt1
352	GO:0051259	protein complex oligomerization	223	5	1	0.0898	Kcnd2,Syt1,Grin2b,Kctd16,Gria2
353	GO:0045596	negative regulation of cell differentiation	806	10	3.63	0.0909	Nrg1,Rarb,Ntm,Nlgn1,Meis2,Nrg3,Rora,Cntn4,Fat3,Inpp4b
354	GO:0022029	telencephalon cell migration	68	3	0.31	0.094	Nrg1,Robo1,Nrg3
355	GO:0032413	negative regulation of ion transmembrane transporter activity	68	3	0.31	0.094	Kcnab1,Fgf12,Actn2
356	GO:0040013	negative regulation of locomotion	326	6	1.47	0.094	Nrg1,Robo1,Grm5,Nrg3,Plcb1,Robo2
357	GO:0035584	calcium-mediated signaling using intracellular calcium source	20	2	0.09	0.094	Tenm2,Grm5
358	GO:0071625	vocalization behavior	20	2	0.09	0.094	Cntnap2,Nrxn1
359	GO:0071241	cellular response to inorganic substance	227	5	1.02	0.0951	Nlgn1,Dlg2,Syt1,Nrxn1,Grin2a
360	GO:0051093	negative regulation of developmental process	1093	12	4.92	0.0961	Nrg1,Rarb,Ntm,Robo1,Nlgn1,Meis2,Adgrb3,Nrg3,Rora,Cntn4,Fat3,Inpp4b
361	GO:1904377	positive regulation of protein localization to cell periphery	69	3	0.31	0.0964	Dpp10,Nrxn1,Dpp6
362	GO:0048522	positive regulation of cellular process	5834	39	26.26	0.0984	Nrg1,Lrrtm4,Rarb,Fgf14,Robo1,Nlgn1,Meis2,Negr1,Adgrb3,Dpp10,Lrrc7,Grm5,Epha6,Rora,Plcb1,Syt1,Frmd4a,Grip1,Nrxn1,Atxn1,Rbms3,Asic2,Adgrl3,Cacnb2,Robo2,Kalrn,Grin2b,Cdh13,Gria1,Rgs9,Frmpd4,Gria2,Dpp6,Dcc,Cacna1c,Foxp2,Actn2,Grin2a,Neto1

## Sheet: mOL_Downregulated
	Term Id	Term label	# Reference	# Genes	Fold enrichment	Adj. p-value	Genes
1	GO:0007272	ensheathment of neurons	170	7	0.19	0	Ugt8a,Tspan2,Cldn11,Mag,Mal,Plp1,Mbp
2	GO:0008366	axon ensheathment	170	7	0.19	0	Ugt8a,Tspan2,Cldn11,Mag,Mal,Plp1,Mbp
3	GO:0042552	myelination	167	6	0.19	0.0001	Ugt8a,Tspan2,Mag,Mal,Plp1,Mbp
4	GO:0007399	nervous system development	2423	12	2.7	0.0086	Ddr1,Ugt8a,Tspan2,Dock10,Cldn11,Mag,Mal,Gsn,Hoxd1,Cnp,Plp1,Mbp
5	GO:0048709	oligodendrocyte differentiation	110	4	0.12	0.0121	Tspan2,Mag,Cnp,Plp1
6	GO:0048731	system development	4878	16	5.44	0.0122	Ddr1,Ugt8a,Tspan2,Dock10,Gamt,Cldn11,Il23a,Pdlim2,Mag,Mal,Gsn,Hoxd1,Cnp,Ltb,Plp1,Mbp
7	GO:0002175	protein localization to paranode region of axon	5	2	0.01	0.0159	Ugt8a,Mal
8	GO:0007275	multicellular organism development	5467	16	6.09	0.0419	Ddr1,Ugt8a,Tspan2,Dock10,Gamt,Cldn11,Il23a,Pdlim2,Mag,Mal,Gsn,Hoxd1,Cnp,Ltb,Plp1,Mbp
9	GO:0099612	protein localization to axon	11	2	0.01	0.0672	Ugt8a,Mal
