# Supplementary material for: The cholesterol transporter NPC1 is essential for epigenetic regulation and maturation of oligodendrocyte lineage cells
Source: Nat Commun. 2023 Jul 5;14:3964. doi: 10.1038/s41467-023-39733-6 (PMC10322873; doi:10.1038/s41467-023-39733-6)
Supplement: Supplementary file 7 — Source Data [file 41467_2023_39733_MOESM7_ESM.xlsx]

## Sheet: Figure 1C
Cluster	Number of upregulated genes	Number of downregulated genes
OPC	14	34
Immature Oligodendrocyte	212	1552
Mature Oligodendrocyte	115	31
Excitatory Neuron 1	129	1086
Excitatory Neuron 2	0	9
Inhibitory Neuron 1	3	17
Inhibitory Neuron 2	0	18
Astrocyte	88	64
Endothelial Cell	143	156
Monocyte/Microglia	210	72
Pericyte	80	54
Mixed	248	63

## Sheet: Figure 2B
P6			P9			P16
WT	NPC1-/-		WT	NPC1-/-		WT	NPC1-/-
192	210		158.5	106		92.5	25
168	177		133	83.5		192	83
175	168		149	128		151	23
159	145		115	105		135	46
148	164		144	133		114	72

## Sheet: Figure 2C
SOX10 P6			OLIG2 P6			SOX10 P16			OLIG2 P16
WT	Npc1-/-		WT	Npc1-/-		WT	Npc1-/-		WT	Npc1-/-
0.672694	1.48481		0.886338	0.856272		1.32937	0.4225		1.00876	0.468625
0.885172	0.422242		0.860521	1.21004		1.13601	0.370049		0.874769	0.561292
0.998553	0.814828		1.13985	0.748753		0.671088	0.291192		1.21618	0.438709
1.09024	0.697273		1.01515	0.917975		0.721188	0.534997		1.12514	0.65487
1.30922	1.04521		1.0981	0.833734		1.13818	0.449991		0.768798	0.482488

## Sheet: Figure 2D
P6			P9			P16
WT	Npc1-/-		WT	Npc1-/-		WT	Npc1-/-
0	0		0.938967	6.65205		0	0.519031
0.161681	0		0.574713	6.85062		0	0
0	0		1.33929	11.3924		0.066225	0.257732
0	0.056883		1.49142	7.50361		0	0
0.063939	0.049505		0.613497	2.29696		0.118906	0.138122

## Sheet: Figure 2E
Cspg4			Smoc1			Enpp6			Dusp15			Mbp			Plp1
WT	NPC1-/-		WT	NPC1-/-		WT	NPC1-/-		WT	NPC1-/-		WT	NPC1-/-		WT	NPC1-/-
1.09238	1.29089		1.01408	0.914667		1.16896	0.237291		0.85826	0.31367		1.4023	0.124012		0.84625	1.0325
1.09579	0.991146		1.18766	0.932592		1.14083	0.269514		0.89556	0.63585		0.781897	0.153589		1.0225	0.34875
0.898394	1.13204		0.86093	1.01951		0.893277	0.957424		0.9341	0.65684		0.845162	0.282231		1.02375	0.1825
0.928144	0.823231		0.855991	0.966451		0.91785	0.202253		1.09947	0.73765		1.07912	0.356692		1.04625	0.151
1.00189	0.865869		1.06819	1.128		0.986082	0.487519		1.26359	0.77371		0.89152	0.202592		1.06256	0.1575

## Sheet: Figure 4B
Oligodendrocyte			Oligodendrocyte			Neuron			Neuron
H3K27me3			H3K9me3			H3K27me3			H3K9me3
WT	NPC1-/-		WT	NPC1-/-		WT	NPC1-/-		WT	NPC1-/-
0.81064	0.27351		0.92822	0.61776		0.77258	0.86386		0.91015	0.91634
0.91783	0.55936		0.95792	0.69725		0.9174	0.94555		0.95099	0.93614
0.98466	0.63942		1.01801	0.74675		1.02165	1.02111		0.9745	0.97946
1.02674	0.75297		0.97209	0.82225		1.10149	1.08292		1.01906	1.02896
1.26526	0.8511		1.12376	0.89155		1.18688	1.31436		1.1453	1.07475

## Sheet: Figure 4C
H3K27me3			H3K9me3
WT	NPC1-/-		WT	NPC1-/-
1	0.50876		1	0.804174
1	0.615589		1	1.19248
1	0.510425		1	1.20049

## Sheet: Figure 4D
H3K27me3			H3K9me3
WT	NPC1-/-		WT	NPC1-/-
1.3113	0.491954		1.28349	0.598868
1	0.504133		1	0.359593
0.688705	0.334311		0.716506	0.505297
																			Unxropped Membranes with molecular weight markers

## Sheet: Figure 4E
H3K27me3			H3K9me3
wt	npc1-/-		wt	npc1-/-
0.967067	0.803394		1.0736	1.47833
0.851666	1.14446		0.93873	1.40987
1.08447	0.967067		0.987669	0.678706

## Sheet: Figure 4F
WT	NPC1-/-
0.83419	0.5187
1.16581	0.468194
0.942359	0.683727
1.05764	0.866261
0.791709	0.693482
1.20829	0.485629

[truncated: 21 more sheets: Figure 6A, Figure 6B, Figure 6C, Figure 7B, Figure 7C, Figure 7D, Figure 7E, Figure 7F, Figure 8A, Figure 8B, Figure 8D, Figure 8E, Supplementary Figure 2, Supplementary Figure 3, Supplementary Figure 5, Supplementary Figure 6B, Supplementary Figure 6C, Supplementary Figure 7A, Supplementary Figure 7B, Supplementary Figgure 8A …]
